# Supplementary material for: PGPB administration influences the cross-talk and interactions of rhizosphere and endophyte microbial communities in sunflower
Source: Curr Res Microb Sci. 2025 Sep 25;9:100478. doi: 10.1016/j.crmicr.2025.100478 (PMC12554124; doi:10.1016/j.crmicr.2025.100478)
Supplement: Supplementary file 1 [file mmc1.xlsx]

## Sheet: LST_rhizo and endophytes
Sample	trt	year	variety	R_Bryobacteraceae	R_Blastocatellaceae	R_Pyrinomonadaceae	R_Vicinamibacteraceae	R_Micrococcaceae	R_Nocardioidaceae	R_Streptomycetaceae	R_f__67-14	R_Bacteroidaceae	R_Muribaculaceae	R_Prevotellaceae	R_Rikenellaceae	R_Tannerellaceae	R_Chitinophagaceae	R_Caldilineaceae	R_Roseiflexaceae	R_AKIW781	R_JG30-KF-CM45	R_S085	R_KD4-96	R_TK10	R_Bacillaceae	R_Paenibacillaceae	R_Christensenellaceae	R_Clostridia_UCG-014	R_Lachnospiraceae	R_Oscillospirales	R_Ruminococcaceae	R_bacteriap25	R_Anaeromyxobacteraceae	R_Myxococcaceae	R_Haliangiaceae	R_BIrii41	R_Polyangiaceae	R_Sandaracinaceae	R_WD2101_soil_group	R_Gemmataceae	R_Pirellulaceae	R_Rhizobiaceae	R_Comamonadaceae	R_Enterobacteriaceae	R_Erwiniaceae	R_Pseudomonadaceae	R_Chthoniobacteraceae	R_Xiphinematobacteraceae	R_Pedosphaeraceae
CTR_LST1	CTRLST	2023	LST	0.00612423	0.00428399	0.00737084	0.0468963	0.01955	0.0168985	0.00476878	0.0198666	0	0	0	0	0	0.0192433	0.00746977	0.0228249	0.00513485	0.0221125	0.00590656	0.00818212	0.0113184	0.011269	0.00289887	0	0	0	0	0	0.00542177	0.000999268	0.00551081	0.0044324	0.00264163	0.00133566	0.00403665	0.0369432	0.0687813	0.033332	0.00761818	0.0121594	0.000860755	0.00259216	0.0188575	0.0132873	0.00816234	0.0149989
CTR_LST2	CTRLST	2023	LST	0.0079195	0.00485215	0.00903163	0.049813	0.0133367	0.0124129	0.00514812	0.0182068	0	0	0	0	0	0.0188705	0.00681633	0.0175072	0.00213459	0.0206822	0.00809887	0.00693292	0.0108882	0.0128972	0.00223324	6.2782e-05	0	0.000403598	0	0	0.00552481	0.000896885	0.0064486	0.00569522	0.00364135	0.00165027	0.00399114	0.0312475	0.0789259	0.0375974	0.005471	0.00779393	0.00062782	0.00270859	0.00476246	0.0124757	0.00864597	0.014386
CTR_LST3	CTRLST	2023	LST	0.00827759	0.0104933	0.0102007	0.0470318	0.0471154	0.0398411	0.00861204	0.0361622	0	0	0	0	0	0.0118311	0.000919732	0.0106187	0.00823579	0.0286371	0.00685619	0.0123746	0.0102007	0.0121656	0.00175585	0	0	0	0	0	0.00539298	0.00167224	0.0113712	0.00497492	0.000585284	0.002801	0.00171405	0.0131689	0.0411789	0.0157191	0.00731605	0.0133361	0	0.00681438	0.0122074	0.00689799	0.00990803	0.00643813
K84_LST 1	BACLST	2023	LST	0.00836972	0.00823667	0.00812782	0.0454166	0.034132	0.028653	0.0153364	0.0317251	0	0	0	0	0	0.0239722	0.00246737	0.00633776	0.00676109	0.0252785	0.0043179	0.00768031	0.00442676	0.0178764	0.00562416	8.46648e-05	0	0.000786173	2.41899e-05	0	0.00472913	0.000737793	0.00667642	0.00371316	0.000761983	0.00332612	0.00290279	0.0239964	0.0470978	0.019872	0.0156146	0.0114539	0.00253994	0.00963969	0.0220249	0.0114539	0.00621681	0.00612006
K84_LST 2	BACLST	2023	LST	0.00434768	0.00804158	0.0127325	0.0445066	0.101092	0.0264457	0.010526	0.0239613	0	0	0	0	0	0.020104	0.00318721	0.00544278	0.00343238	0.0256121	0.0059985	0.00405348	0.00982315	0.0238469	0.00802524	0	0	0	0	0	0.00663594	0.000719166	0.00550816	0.00209212	0.000130757	0.00163447	0.00253343	0.0214279	0.0411396	0.0244189	0.0162466	0.00890785	0	0.00686476	0.0511588	0.00957798	0.00601484	0.00688111
K84_LST 3	BACLST	2023	LST	0.00376655	0.00782851	0.00865937	0.0353575	0.0723029	0.0300585	0.0147708	0.0219346	0	0	0	0	0	0.0264951	0.00275106	0.0103026	0.00742231	0.0283599	0.00574214	0.00528055	0.00973025	0.0233748	0.00814239	0	0	0.000350806	0	0	0.00504053	0.00114474	0.00457894	0.00260335	0.000553904	0.00125552	0.00125552	0.0213622	0.0424844	0.0170233	0.0202544	0.0131275	0.00561289	0.00400657	0.0450139	0.0112073	0.00588985	0.00921327
K85_LST 1	BACLST	2023	LST	0.00544931	0.00720748	0.00830763	0.0411372	0.0759099	0.0240489	0.0131914	0.0213551	0	0	0	0	0	0.0272363	0.00481185	0.00858524	0.00490438	0.0246761	0.00538762	0.00735143	0.00999383	0.0262595	0.00865721	0	0	0.000678593	0	0	0.00326959	0.000205634	0.00463706	0.00293029	0.000750565	0.0022517	0.00196381	0.0184557	0.045877	0.0241518	0.0152684	0.00982932	0.00373226	0.00473987	0.0613716	0.00868805	0.00384536	0.00660086
K85_LST 2	BACLST	2023	LST	0.000445808	0.000629376	0.00314688	0.0133218	0.0597121	0.0196156	0.0157869	0.0134791	0.0012063	0.00146854	0.00217659	0.000629376	0	0.00828679	0	0.00191435	0	0.00375003	0.00128498	0.00351402	0.00165211	0.0248079	0.00319933	0	0	0.00026224	0	0	0.000445808	0.0019668	0.00220282	0.00104896	0.000603152	0.000708048	0.000944064	0.00414339	0.0108567	0.00477277	0.0086277	0.0211628	0.0172816	0.0150526	0.33884	0.00123253	0	0.00485144
K85_LST 3	BACLST	2023	LST	0.00850399	0.00457017	0.0128428	0.0437927	0.0690732	0.0276524	0.0222724	0.0302557	0	0	0	0	0	0.00971885	0.00358672	0.00549578	0.00428092	0.02395	0.00763624	0.00231401	0.00833044	0.0260326	0.00497512	0	0	0.00115701	0	0	0.00786764	0.00133056	0.0093139	0.00312392	0.000752054	0.00127271	0.00173551	0.00318177	0.0365614	0.0176443	0.0258591	0.0142312	0.00352887	0.00509083	0.0945274	0.0119172	0.00682633	0.0137105
LAC39_LST1	LACLST	2023	LST	0.00408375	0.00715709	0.0076623	0.0195908	0.147478	0.011297	0.00827977	0.00385922	0	0	0	0	0	0.0220045	0.00317157	0.00457492	0.00568357	0.0226782	0.00275057	0.00249796	0.00624491	0.0739005	0.00710096	0	0	0	0	0	0.000631508	0.000406972	0.00115075	0.000842011	0	0.000449072	0.000435039	0.0171911	0.0262427	0.0126161	0.0368239	0.0136686	0.0153386	0.0675293	0.153246	0.0159701	0.00335401	0.00482753
LAC39_LST2	LACLST	2023	LST	0.00190527	0.00424742	0.0024635	0.0105093	0.21606	0.0160674	0.00768176	0.0097812	0	0	0	0	0	0.0102788	0.00178392	0.00423528	0.00259699	0.0192833	0.00328872	0.00354356	0.00658957	0.0584809	0.0163222	0	0	0	0	0	0.000849484	0.000594639	0.00196595	0.000946567	0.000436877	0.000339793	0.000728129	0.00736624	0.0177663	0.00577649	0.0333968	0.0191619	0.0221473	0.0220138	0.207517	0.00394403	0.00293679	0.00121355
LAC39_LST3	LACLST	2023	LST	0.00417968	0.00765215	0.00514116	0.024792	0.138454	0.0204296	0.00766009	0.0162817	0	0	0	0	0	0.0274381	0.00166869	0.00426709	0.00517295	0.017704	0.00324998	0.00396513	0.00583248	0.072755	0.00629336	5.56231e-05	0	0	0	0	0.00263018	0.000643639	0.00540339	0.00218519	0.000246331	0.00112041	0.00158128	0.0163691	0.0300683	0.0154712	0.0413915	0.0265402	0.0221777	0.00627746	0.0716505	0.0111167	0.00304338	0.00461672
LAC9_LST1	LACLST	2023	LST	0.00217056	0.00302736	0.00145656	0.00439824	0.15251	0.0148226	0.0135374	0.00177072	0	0	0	0	0	0.00322728	0.00051408	0.00291312	0.00111384	0.0091392	0.00077112	0.00308448	0.00088536	0.087822	0.00611184	0	0	0	0	0	0	0.0002856	0.0018564	0.00011424	0	0	0.0002856	0.00394128	0.0106814	0.00751128	0.041669	0.00591192	0.109642	0.0749129	0.254869	0.00434112	0.00531216	0.00131376
LAC9_LST2	LACLST	2023	LST	0.00513249	0.0075761	0.0072945	0.0213112	0.146726	0.0169418	0.00607723	0.00935658	0	0	0	0	0	0.023455	0.00351553	0.00967452	0.00667678	0.020748	0.00362454	0.00356095	0.00619532	0.0612356	0.00965635	0	0	0	0	0	0.00455111	0.000590464	0.00365179	0.000526875	7.26724e-05	0.000526875	0.000826649	0.0193036	0.0347828	0.0179319	0.0218926	0.00991979	0.018913	0.0219198	0.137669	0.0124906	0.00446936	0.00425134
LAC9_LST3	LACLST	2023	LST	0.00285102	0.0079538	0.00530253	0.0130929	0.169536	0.0190855	0.00726375	0.0110772	0	0	0	0	0	0.0110046	0.00118036	0.00194305	0.00314157	0.0157079	0.00197937	0.00466696	0.00288734	0.0920135	0.00675528	0	0	0.000127116	0	0	0.000817171	0.00029055	0.00157986	0.000926128	7.26375e-05	0.000635578	0.000671897	0.00791748	0.0209196	0.0113314	0.0498111	0.00846227	0.0240793	0.0241156	0.225104	0.00541149	0.00248783	0.00132563
LAC91_LST1	LACLST	2023	LST	0.00468926	0.00771572	0.00648402	0.0248012	0.131554	0.0253026	0.00914098	0.0175429	0	0	0	0	0	0.0203846	0.00100296	0.00294728	0.00605293	0.0198216	0.00158362	0.00641364	0.00417898	0.0540629	0.0110677	0	0	0	0	0	0.000932573	0.00098536	0.00431975	0.00171558	0.00073902	0.00176837	0.00170678	0.0193201	0.0358337	0.0149036	0.0290593	0.015669	0.0226985	0.0225049	0.0940403	0.0122554	0.00403822	0.00259537
LAC91_LST2	LACLST	2023	LST	0.00336559	0.00648964	0.00555564	0.0115783	0.193288	0.017295	0.0107409	0.00953316	0	0	0	0	0	0.0271019	0.00202902	0.00537851	0.00462165	0.0199681	0.00223836	0.00265705	0.00317235	0.103238	0.00750415	0	0	0	0	0	0.000837373	0.000450893	0.00273756	0.000418686	1.61033e-05	0.000322066	0.00038648	0.00742363	0.0101129	0.00954927	0.0370859	0.0103705	0.0246381	0.0197105	0.178747	0.00937213	0.00458945	0.00257653
LAC91_LST3	LACLST	2023	LST	0.000362821	0.00147263	0.00465265	0.0154733	0.0668872	0.025739	0.0108633	0.00919859	0	0	0.000149397	0	0	0.0126347	0.000106712	0.0019635	0.000853698	0.000341479	0.00164337	0.00407641	0.00260378	0.0407	0.0163056	0	0	0	0	0	0.00162203	0.00328674	0.0049301	0.00179276	0.000853698	0	0.000917725	0.00234767	0.0134884	0.00443923	0.0183758	0.045374	0.0742503	0.0653079	0.155672	0.00166471	0.00307331	0.00166471
PAA_LST1	PAELST	2023	LST	0.00468295	0.00817448	0.00898531	0.0344189	0.119936	0.0239112	0.0149259	0.0149755	0	0	0.00117487	0	0	0.0222895	0.00243249	0.00582473	0.00473259	0.0223557	0.00350807	0.00345843	0.00613913	0.0230176	0.00903495	0	0	0	0	0	0.00291236	0.000761186	0.00420307	0.00208499	0.000165475	0.000877019	0.000794281	0.0149259	0.0258307	0.0132877	0.0277006	0.0148597	0.00373974	0.00696651	0.121939	0.00898531	0.00461676	0.0046995
PAA_LST2	PAELST	2023	LST	0.00398307	0.0105434	0.00707288	0.0349837	0.101656	0.025436	0.00871297	0.0179678	0	0	0.00125935	0	0	0.0273104	0.000995768	0.00809794	0.00358769	0.0227562	0.00475918	0.00814187	0.0081858	0.0388642	0.0123007	2.92873e-05	0	0	0	0	0.00388057	0.000981124	0.00896191	0.0015083	0.00108363	0.00105434	0.00199154	0.0121835	0.0321282	0.0170013	0.0310592	0.0184803	0.0138236	0.0179385	0.0341783	0.0119931	0.00492027	0.00654571
PAA_LST3	PAELST	2023	LST	0.00626855	0.0110019	0.0119614	0.0358075	0.0745318	0.0236798	0.0070873	0.0257522	0	0	0	0	0	0.0336967	0.00405537	0.00979941	0.00589755	0.0243194	0.00474619	0.0101192	0.0076246	0.0261232	0.00846894	0	0	0.00078037	0	0	0.00331338	0.000972265	0.0045415	0.00312148	0.0010874	0.0019957	0.00249463	0.0199442	0.0421528	0.0272234	0.017117	0.0113474	0	0.00441357	0.028797	0.0126522	0.00647324	0.00941562
SP12_LST1	BACLST	2023	LST	0.0023692	0.0064236	0.00590813	0.0191915	0.144729	0.0238704	0.00916949	0.0181308	0	0	0	0	0	0.0187454	0.00231963	0.00859454	0.00658221	0.0259918	0.00360832	0.00794028	0.0100914	0.0291937	0.011846	0	0	0	1.98259e-05	0	0.00207181	0.000693907	0.00344971	0.00138781	0.00036678	0.00063443	0.00134816	0.0200341	0.0401574	0.0132635	0.0256349	0.0171792	0.0042824	0.0206091	0.100557	0.00635421	0.00520431	0.00346954
SP12_LST2	BACLST	2023	LST	0.0074069	0.004947	0.00631965	0.035159	0.0404254	0.0212898	0.00708073	0.0171242	0	0	0	0	0	0.0240826	0.00491982	0.0117423	0.00520522	0.0237293	0.00556537	0.0079913	0.0149157	0.0203928	0.00566051	0	0	0.000142702	0	0	0.00447812	0.000958141	0.0044985	0.0024735	0.000767872	0.00150856	0.00171922	0.0215887	0.0575972	0.0291044	0.0106823	0.00977847	0.00199103	0.0145216	0.10721	0.0118307	0.00686328	0.00801169
SP12_LST3	BACLST	2023	LST	0.00597796	0.00782926	0.00793528	0.0376701	0.0257876	0.0255185	0.00795159	0.025755	0	0	0	0	0	0.0200951	0.00270762	0.00786188	0.00321326	0.0232594	0.00549679	0.0105777	0.00829412	0.0214734	0.0079679	0	0	0.000742148	0	0	0.00250373	0.00100312	0.00366996	0.00262606	0.00137012	0.00209596	0.00300937	0.0256816	0.0595431	0.0352072	0.0128286	0.00618185	0.0229658	0.0728366	0.023186	0.0138072	0.00550495	0.00724206
SP27_LST1	BACLST	2023	LST	0.00541143	0.00749171	0.00719938	0.0397564	0.0511503	0.019885	0.00658074	0.0240455	0	0	0	0	0	0.0269484	0.00444608	0.0160983	0.00465682	0.0230598	0.00482678	0.006336	0.0120669	0.0154321	0.00690705	8.15794e-05	0	0.00043509	0	0	0.00485397	0.000999347	0.00472481	0.00310002	0.00185593	0.00102654	0.00260374	0.0219177	0.0541211	0.0274719	0.0138413	0.0139909	0.000890575	0.0141812	0.0645701	0.0111832	0.00465682	0.0102926
SP27_LST2	BACLST	2023	LST	0.00322055	0.00824119	0.00726155	0.0224949	0.155456	0.0349975	0.00939226	0.0234255	0	0	0	0	0	0.0219194	0.000918409	0.002694	0.0055227	0.0205724	0.00385732	0.00887795	0.00451857	0.0241235	0.00560842	0	0	0.000465327	0	0	0.00100413	0.00128577	0.00743299	0.00153068	8.57181e-05	0.00166538	0.000697991	0.0125516	0.0229725	0.0131883	0.0481491	0.032377	0.00143272	0.0123067	0.0740237	0.00694317	0.00570638	0.00397977
SP27_LST3	BACLST	2023	LST	0.00624975	0.00860654	0.00888227	0.0404265	0.0655042	0.0199769	0.00621693	0.0190709	0	0	0	0	0	0.0303428	0.00596746	0.0124601	0.00753647	0.0218282	0.0076612	0.00783845	0.0105104	0.0140094	0.00809448	2.62595e-05	0	0	1.31297e-05	0	0.00756929	0.00143771	0.00495648	0.00324304	0.000571143	0.00181847	0.00133923	0.0238173	0.0675065	0.0362512	0.0208763	0.0117117	0.000518625	0.00577708	0.0122172	0.0152764	0.00550792	0.013051
SP29_LST1	PAELST	2023	LST	0.00842079	0.00724073	0.0091082	0.0501581	0.0641126	0.0185601	0.00856973	0.0155813	0	0	0	0	0	0.0327666	0.00623253	0.0132556	0.00512121	0.023223	0.00557949	0.00628981	0.0100133	0.0190184	0.00866138	0	0	0	0	0	0.005442	0.000905091	0.00468585	0.00348288	0.00205078	0.00187892	0.00312772	0.0274735	0.0514298	0.0327093	0.0175404	0.0134503	0.00178727	0.00419321	0.0306356	0.0144471	0.00523578	0.0100247
SP29_LST2	PAELST	2023	LST	0.00229432	0.0104327	0.00915565	0.0311898	0.0604749	0.0300859	0.0131382	0.0181165	0	0	0	0	0	0.0313413	0.00209952	0.00657994	0.00543278	0.0263847	0.00448042	0.00497825	0.00742408	0.0445661	0.0085496	0	0	0	0	0	0.00389602	0.000995649	0.00400424	0.0019913	0.000216446	0.000324668	0.00164499	0.023809	0.0379213	0.0232895	0.0275319	0.00718599	0.0332244	0.0438086	0.0336789	0.0100214	0.0079652	0.00510811
SP29_LST3	PAELST	2023	LST	0.00212577	0.00492792	0.00494724	0.0256638	0.152649	0.0334712	0.0108801	0.0223592	0	0	0	0	0	0.0117304	0.0032273	0.00483129	0.00699571	0.026804	0.00351718	0.00533375	0.00927608	0.0264755	0.00734356	0	0	0.000328528	0	0	0.00343988	0.000985583	0.00104356	0.00110153	0	0.000115951	0.00175859	0.00456074	0.0173733	0.0165037	0.033104	0.0178951	0.0063	0.0311135	0.101051	0.00788467	0.00972056	0.00278282
SP43_LST1	BACLST	2023	LST	0.00546081	0.00660187	0.00672413	0.0257962	0.0943008	0.0174216	0.010779	0.0143652	0	0	0.00152821	0	0	0.0179106	0.0017931	0.00582758	0.00446238	0.0235344	0.00303604	0.0057257	0.00613322	0.0239216	0.00870061	0	0	0.000448275	0	0	0.00268965	0.000855798	0.00348432	0.00148746	0	4.07523e-05	0.00167084	0.0167288	0.0284247	0.0142837	0.032663	0.0185015	0.0198667	0.0712554	0.158221	0.0101677	0.00631661	0.00319906
SP43_LST2	BACLST	2023	LST	0.00345376	0.00636505	0.00325486	0.0123142	0.179668	0.0258399	0.00956566	0.0152074	0	0	0.000705219	0	0	0.0098369	0.000922209	0.00406857	0.00294745	0.0128386	0.00240498	0.00415898	0.00379733	0.0132545	0.00730534	0	0	0.000904126	0	0	0.00117536	0.000867961	0.00305595	0.00101262	0.000650971	0.000958374	0.000723301	0.00924017	0.0111208	0.00761274	0.0823659	0.0314094	0.0119706	0.0720589	0.179523	0.0060034	0.00468338	0.00104879
SP43_LST3	BACLST	2023	LST	0.00415016	0.00660253	0.00792303	0.0288247	0.0518015	0.0294284	0.0112809	0.0253789	0	0	0.0010061	0	0	0.0125008	0.00135823	0.00409986	0.00342074	0.0205244	0.00416274	0.00646419	0.00554612	0.0244356	0.00939445	8.80337e-05	0	0.000578507	0	0	0.00271647	0.00114444	0.00321952	0.0015343	0.000440169	0.00133308	0.00119474	0.0132805	0.0316796	0.0168019	0.0209898	0.00720619	0.116783	0.0444444	0.0706533	0.00806137	0.00255298	0.0040244
SP9_LST1	BACLST	2023	LST	0.00582363	0.00765724	0.00902225	0.0365913	0.0663882	0.0234724	0.00821811	0.0235156	0	0.000101781	0.000314883	0	0	0.0238033	0.00412014	0.0121446	0.00614601	0.0234818	0.00572316	0.00855066	0.0102037	0.0131011	0.00406031	1.39442e-05	0	0.000446594	6.97209e-06	0	0.00328388	0.00134021	0.00567214	0.00328175	0.00099245	0.00150133	0.00240131	0.024481	0.0582981	0.023732	0.0180919	0.0107815	0.00269532	0.0185997	0.0401349	0.0122949	0.00431861	0.00847044
SP9_LST2	BACLST	2023	LST	0.00562337	0.00874676	0.00790707	0.0291538	0.0952666	0.0255405	0.0115139	0.0159287	0	0.000203561	0.000629767	0	0	0.0251843	0.00400125	0.00887399	0.00689563	0.0226589	0.00386766	0.00596688	0.00704194	0.0129134	0.00473916	0	0	0.000209922	0	0	0.00333967	0.00069338	0.0045674	0.00164121	0.000458012	0.00111322	0.0016094	0.0240647	0.0478305	0.0211513	0.0232505	0.0116348	0.00296436	0.0322771	0.062735	0.0141666	0.00422389	0.00734728
SP9_LST3	BACLST	2023	LST	0.00602389	0.00656771	0.0101374	0.0440288	0.0375098	0.0214043	0.0049223	0.0311025	0	0	0	0	0	0.0224222	0.00423903	0.0154153	0.0053964	0.0243047	0.00757866	0.0111344	0.0133655	0.0132888	0.00338146	2.78884e-05	0	0.000683265	1.39442e-05	0	0.00322808	0.00198705	0.00677687	0.0049223	0.00152689	0.00188944	0.00319322	0.0248973	0.0687657	0.0263127	0.0129332	0.00992826	0.00242629	0.0049223	0.0175348	0.0104233	0.00441333	0.0095936
Sample	trt	year	variety	R_Bryobacteraceae	R_Blastocatellaceae	R_Pyrinomonadaceae	R_Vicinamibacteraceae	R_Micrococcaceae	R_Nocardioidaceae	R_Streptomycetaceae	R_f__67-14	R_Bacteroidaceae	R_Muribaculaceae	R_Prevotellaceae	R_Rikenellaceae	R_Tannerellaceae	R_Chitinophagaceae	R_Caldilineaceae	R_Roseiflexaceae	R_AKIW781	R_JG30-KF-CM45	R_S085	R_KD4-96	R_TK10	R_Bacillaceae	R_Paenibacillaceae	R_Christensenellaceae	R_Clostridia_UCG-014	R_Lachnospiraceae	R_Oscillospirales	R_Ruminococcaceae	R_bacteriap25	R_Anaeromyxobacteraceae	R_Myxococcaceae	R_Haliangiaceae	R_BIrii41	R_Polyangiaceae	R_Sandaracinaceae	R_WD2101_soil_group	R_Gemmataceae	R_Pirellulaceae	R_Rhizobiaceae	R_Comamonadaceae	R_Enterobacteriaceae	R_Erwiniaceae	R_Pseudomonadaceae	R_Chthoniobacteraceae	R_Xiphinematobacteraceae	R_Pedosphaeraceae
LST_CTR_1	CTRLST	2024	LST	0.00016	0.00064	0.00061	0.00099	0	0.00773	0.00687	0.00083	0.07203	0.01763	0.03938	0.02856	0.01507	0.00089	0	0.00209	0	0.00023	0	0	0	0.00015	0.00136	0.03436	0.03834	0.17674	0.05804	0.08297	0.00039	0	0.00041	0	0	6e-05	0	0.00057	0.00222	0.00104	0.00391	0.00345	0.0047	0.0006	0.00197	0.00028	0.00018	0
LST_CTR_2	CTRLST	2024	LST	0	0	0	0.0007	0.00131	0.00521	0.00134	0.00015	0.05123	0.01586	0.03997	0.01881	0.00922	0.00018	0.00046	0	0	0	0	0.00058	0	0.00374	0	0.0382	0.03872	0.22589	0.06897	0.10066	0	0	0	0	0	0	0	6e-05	0.00058	0.00021	0.00679	0.00097	0.01047	0	0.00079	0.00012	0	0
DAN39_LST1	LACLST	2024	LST	0	0	0	0.00151	0.00075	0.00661	0.00375	0.00041	0.07388	0.0137	0.04105	0.02683	0.01633	0.00195	5e-05	0.00075	0	0	0	0.00026	0.0001	0.00167	8e-05	0.03691	0.04176	0.17071	0.0592	0.08106	0.00018	0	0	0	0.00043	0	0.00011	0.00013	0.00218	0.00147	0.00489	0.00275	0.00655	0.0008	0.00607	0.00031	0	0.00018
DAN39_LST2	LACLST	2024	LST	0	0	0	0.00294	0.00513	0.00989	0.00646	0.00233	0.07322	0.01249	0.03981	0.02967	0.01455	0	0	0.00102	0.00014	0.0008	0.00041	0.00082	0.0001	0.00133	0	0.03174	0.04267	0.17439	0.05709	0.07696	0	0	0.00012	6e-05	0	0	0.00022	0.00041	0.00072	0.00164	0.01453	0.00139	0.00732	0.00043	0.00999	0.0001	0.00074	0.00025
DAN39_LST3	LACLST	2024	LST	0	0.00056	0.00033	0.00076	0.00222	0.00483	0.00365	0.0005	0.07158	0.0148	0.04448	0.02927	0.01388	0.00035	0.0004	0.00136	0	0.00055	0	0.00048	0.0004	0.0062	3e-05	0.04139	0.04581	0.17847	0.06429	0.09066	0	0	0.0002	8e-05	0.00011	0	0.0003	0.00044	0.00203	0.00169	0.00427	0.00149	0.00716	0.00104	0.00645	0.00037	0	0.00019
DAN91_LST1	LACLST	2024	LST	0	0	0.00106	0.00366	0.00802	0.01493	0.02269	0.00053	0.04991	0.01176	0.01872	0.00965	0.0111	0.00286	0	0.00048	0	0.00062	0.00013	0	0	0	0	0.02634	0.02617	0.14661	0.02775	0.06894	0	0	0	0	0.00057	0.00018	0.00013	0.00088	0.00242	0.00207	0.03242	0.01687	0.00511	0	0.02251	0.0007	0	0
DAN91_LST2	LACLST	2024	LST	0	0	0.00027	0.00121	0.00501	0.01339	0.01751	0.00073	0.0444	0.01146	0.03243	0.01872	0.0113	0.00062	0.00019	0.00143	0.0001	0.00045	0.00014	0	3e-05	0.00116	0	0.02686	0.02558	0.12602	0.04246	0.0561	0	0	0	0	0	0	0	0	0.00088	0.00065	0.03357	0.00731	0.0021	0.02893	0.04252	0.0004	0.00019	0.0004
LST_K84_1	BACLST	2024	LST	0	0.00018	0.00053	0.00146	0	0.00883	0.01363	0.00058	0.0642	0.01233	0.04309	0.02713	0.01458	9e-05	0.00115	0	0	0.00027	0.00046	0	0	0.00489	0	0.03085	0.04291	0.17263	0.05805	0.08917	0.00102	0	0	0.0002	0	0.0002	0	0.00011	0.0002	0.00051	0.01107	0.00443	0.0087	0.00131	0.00611	0	0	0.00015
LST_K84_2	BACLST	2024	LST	0	0.00029	0.00036	0.00091	0	0.002	0.00355	0	0.07066	0.01164	0.04632	0.03331	0.0148	0.0006	0.00026	0	0	0	0.00031	0	0.00013	0.00705	0.00026	0.03287	0.04308	0.21365	0.07927	0.09809	0	0	8e-05	0.0001	0	0	0	0.00013	0.00034	0.00026	0.00327	0.00262	0.01275	0	0.00314	0.00031	0	0
LST_K84_3	BACLST	2024	LST	0	0.00054	0.0003	0.00072	0.00395	0.01952	0.01425	3e-05	0.05018	0.01057	0.03263	0.02753	0.01148	0.00121	9e-05	0.00078	0	0.00045	0	0	0	0.00387	0.00037	0.03277	0.03143	0.15488	0.05174	0.06556	0	0	0	0	8e-05	0	0	0	0.00039	0.00065	0.02662	0.00863	0.00627	0.00082	0.00788	0.00104	0	6e-05
LST_K85_1	BACLST	2024	LST	0	0.00054	0.00052	0.00069	0.00106	0.02047	0.02087	0.00019	0.05058	0.01082	0.02488	0.02193	0.00881	0.00459	0.00069	0.00265	0.00054	0.0001	0	0	9e-05	0.01133	0.0004	0.02573	0.03002	0.14116	0.05558	0.06983	0	0	0.00043	0.00048	0.00012	0.00019	0	9e-05	0.0008	0.00107	0.02039	0.01521	0.00729	0.00128	0.02888	0.00159	0.00029	0.00017
LST_K85_2	BACLST	2024	LST	0	0.00108	0.00029	0.0001	0.00248	0.00875	0.00406	0.00088	0.0616	0.01291	0.03509	0.02474	0.0125	0.00138	0.00092	0.00019	4e-05	0.00067	0	0.00041	0	0.00554	0.00053	0.02952	0.04121	0.14854	0.05585	0.07033	0.00034	0	0.00019	0.00032	0.00043	9e-05	0	0.0004	0.00125	0.00067	0.00957	0.00154	0.00495	0.01272	0.03147	0.00095	0	4e-05
LST_K85_3	BACLST	2024	LST	0	0	0	0.00062	0.00141	0.00262	0.00189	0.00062	0.0673	0.01192	0.03748	0.03342	0.01354	0	0	0.00043	0	0	0	0	0	0.00223	0	0.0311	0.0443	0.17541	0.06785	0.07934	0.00023	0	0	0	7e-05	0	0	0	0.00034	0.0005	0.00702	0.00192	0.00689	0	0.00356	0	0.00023	7e-05
LST_LAC9_1	LACLST	2024	LST	0	0.00055	0	0.00105	0.00259	0.00805	0.01224	0.00039	0.05505	0.01352	0.03196	0.01828	0.00931	0.0005	0	0.00136	8e-05	0	0.00034	0	0	0.00599	0	0.03504	0.04072	0.16085	0.05701	0.08337	0	0	0	0	0	0.00047	0	0	0.00183	0.0005	0.00635	0.00319	0.00662	0.00494	0.01566	0.00076	0.00086	0
LST_LAC9_2	LACLST	2024	LST	0	0	0	0	0.00267	0.01093	0.00567	0.00062	0.07396	0.01437	0.03685	0.02676	0.02102	0	7e-05	0.00402	0	0.00091	0.00022	0.00029	0	0.00947	0.00022	0.02954	0.05031	0.17692	0.06629	0.08395	0	0	0	0	0	0.00022	0	0.00029	0.00011	0.00011	0.00764	0.00366	0.01737	0.01287	0.0038	0.0004	0	0
LST_LAC9_3	LACLST	2024	LST	0	0.00027	0	0.00052	0.00263	0.00949	0.00895	0.00051	0.06451	0.01394	0.0344	0.02252	0.01517	0.00025	4e-05	0.00269	4e-05	0.00046	0.00028	0.00015	0	0.00773	0.00011	0.03229	0.04551	0.16889	0.06165	0.08366	0	0	0	0	0	0.00035	0	0.00015	0.00097	0.0003	0.007	0.00342	0.01199	0.00891	0.00973	0.00058	0.00043	0
LST_PAA_1	PAELST	2024	LST	0	6e-05	0	0.00011	0.00029	0.00125	0.00505	0	0.0729	0.01607	0.04498	0.0321	0.01887	0	0	0	0	0.00019	0	0	0	0.00283	0.00055	0.03875	0.04019	0.18932	0.06707	0.09081	0	0	0	0	0	0	0	0.00021	0.00027	0.00013	0.00469	0.00174	0.03267	0.00295	0.02682	0.00017	0	0.00013
LST_PAA_2	PAELST	2024	LST	0	0	0	0	0.0012	0	0.00109	0	0.05094	0.01109	0.03239	0.02204	0.01035	0	0	0	0	6e-05	0	0.00011	0	0.00549	3e-05	0.02907	0.03236	0.134	0.03859	0.07609	0	0	0	0	0	0	0	6e-05	0.00049	0.00031	0.01066	0.00209	0.00483	0.00489	0.01095	0.00014	0	0
LST_PAA_3	PAELST	2024	LST	0	0	0.00037	0.00062	0.00106	0.00082	0.00481	0.00032	0.07783	0.01829	0.04684	0.03078	0.01453	0	0.00041	0.00017	0	0	0	0.00015	0	0.00443	0.00038	0.03847	0.05083	0.18397	0.07007	0.0957	0	0	0	7e-05	0	0.00024	0	0	0.00044	0.0003	0.00487	0.00062	0.00839	0.0003	0.00339	0.00013	0.00013	6e-05
S15_LST2	PSELST	2024	LST	0	0	0	0.00017	0	0.00207	0.00137	0.00048	0.07603	0.01477	0.03964	0.03254	0.01678	0.00147	0	4e-05	0	0	4e-05	0.00014	0	0	0	0.04082	0.05041	0.21031	0.07458	0.08925	0	0	0	0	0	6e-05	0.00014	0	0.00077	0.0005	0.00466	0.00145	0.00466	0.00066	0.00259	0.0001	0	0
S15_LST1	PSELST	2024	LST	0.00065	0.0034	0	0.00601	0.00146	0.00607	0.00861	0.001	0.05653	0.01285	0.03489	0.02542	0.01215	0.00223	0	0.00142	0.00019	0.0013	0.00022	0	0.00081	0.00393	0	0.02988	0.04093	0.15956	0.05757	0.07819	0	0	3e-05	0.00055	0	0	0	0.0035	0.0127	0.00669	0.015	0.00481	0.00513	0.00208	0.01361	0.00491	0.00137	0.00067
S15_LST3	PSELST	2024	LST	0	0	0.00037	0.0015	0.00087	0	0.01653	0	0.07298	0.01362	0.02492	0.02646	0.01454	0.00141	0	0.00199	0	0	0	0	0	0.00012	0	0.02314	0.0395	0.16046	0.05109	0.08374	0	0	0	0.00037	0	0	0	0.00021	0.00046	0.00012	0.01126	0.00386	0.0096	0	0.00415	0.00017	0	0
SP12_LST1	BACLST	2024	LST	0	0	0	0.00023	0	0.0014	0.00654	0.00012	0.06588	0.01189	0.03605	0.02317	0.01603	0.00014	0	0	0	0	0	0.00012	0	0.0013	0	0.03061	0.03505	0.17783	0.0635	0.08697	0	0	0	0	0	0	0	0	0.00012	0	0.00709	0.00086	0.0063	0.00409	0.01421	0	0	0
SP12_LST2	BACLST	2024	LST	0	0	0	0	0.0004	0	0.00598	0	0.06647	0.01162	0.04007	0.03423	0.01465	0.0002	0	0	0.0002	0	0.00013	0	0	0.00212	0	0.03178	0.04296	0.21125	0.08528	0.11236	0	0	0	0	0	0	0	0	0.00027	0	0.00551	0.0004	0.00769	0	0.00403	0	0	0
SP12_LST3	BACLST	2024	LST	0	0.0001	0	0	0	0.00226	0	0.00013	0.08462	0.01943	0.05255	0.03271	0.02268	8e-05	0	0	0	0	8e-05	0.00019	0	0	0.00021	0.0414	0.04457	0.19541	0.06983	0.09881	0	0	0	0	0	0	0	0.00013	0.00027	0	0.00645	0.00126	0.00559	0.00123	0.00497	6e-05	0	5e-05
SP27_LST1	BACLST	2024	LST	0	0	0	0	0	0.00791	0.02066	0	0.06365	0.01077	0.03736	0.03176	0.01129	0	0	0	0	0.00039	0	0	0	0	0	0.03339	0.04439	0.19693	0.0575	0.10641	0	0	0	0	0	0	0	0.0001	0	0	0.0111	0.00185	0.00664	0.00124	0.00599	0	0	0
SP27_LST2	BACLST	2024	LST	0	0	0	0.00033	0.00113	0.00123	0.00668	2e-05	0.0737	0.01611	0.046	0.034	0.01522	0	0	0	0	4e-05	0	0	6e-05	0	0	0.03966	0.04857	0.20996	0.06353	0.09561	0	0	0.00023	0	0	0	6e-05	0.00035	0.00046	4e-05	0.00722	0.00186	0.00589	0.00359	0.00637	0	0	0
SP29_LST3	PAELST	2024	LST	0.00014	0	0	0.0002	0.00256	0.00734	0.00167	0.00127	0.06971	0.01467	0.03974	0.02699	0.01321	0.00012	0.00022	0.00014	0	0.00016	0.00034	0	0.00014	0.00077	0.00075	0.03565	0.04441	0.20395	0.06696	0.10237	0	4e-05	0.0003	0	0	6e-05	0	8e-05	0.00046	0.00101	0.00716	0.00075	0.00962	0.00125	0.01348	0.00048	0.00046	0
SP29_LST1	PAELST	2024	LST	0	0	0	0	0.00043	0.00125	0.00339	7e-05	0.07145	0.01871	0.0461	0.03291	0.01942	0	0.00016	0.00066	0	0	0	0	0	0.00021	0	0.04709	0.0448	0.19298	0.06546	0.0898	0	0	4e-05	4e-05	0	7e-05	0	0	0.00069	0.0004	0.02094	0.00094	0.00838	0.00585	0.02659	0.00015	0	0
SP29_LST2	PAELST	2024	LST	0	0	0	0	0.00249	0.00573	0.01185	0.00016	0.05666	0.0145	0.02713	0.02921	0.0023	0	0	0	0	0	0	0	0	0.00479	0	0.03589	0.04684	0.20125	0.05596	0.10784	0	0	0	0	0	0	0	0	0.00022	0.00041	0.00987	0.002	0.01098	0.00709	0.0069	0	0	0
SP43_LST3	BACLST	2024	LST	0	0	0.00011	9e-05	0	0.00092	0	0.00014	0.07818	0.01831	0.04298	0.03742	0.01602	0.00011	0	9e-05	0	0	0.00011	0.00018	9e-05	0.00043	0	0.03971	0.04543	0.21246	0.07859	0.0967	0	0	0	0	0	0	0	0	0.00014	5e-05	0.00433	0	0.00719	0.0027	0.02437	0	0	0
SP43_LST1	BACLST	2024	LST	0.00018	0.00074	3e-05	0.00278	0	0.00107	0.00227	0.00032	0.06929	0.01112	0.042	0.0328	0.01786	0.00284	9e-05	0.00218	0	0.00162	0	3e-05	0.00059	0	0	0.04009	0.03584	0.17461	0.06054	0.08207	0	0	0.00018	0.00096	0.00478	0.00176	0.00087	0.00113	0.00328	0.0066	0.00708	0.00729	0.00558	0.00186	0.0029	0.00221	0	0.00063
SP43_LST2	BACLST	2024	LST	0	0.00012	0	0	0.00143	0.00013	0.00148	0.00022	0.07691	0.02264	0.04495	0.03197	0.02004	0	0	0	0	0	0	0	0	0.00015	0.00025	0.0386	0.04387	0.19503	0.06262	0.0952	0	0	0	0	0	0	0	0	0.00024	0.0002	0.00431	0.00091	0.00603	0.00052	0.00292	0.0001	0	0
SP9_LST1	BACLST	2024	LST	0	0	0	0	0	0	0	0	0.07941	0.01674	0.04452	0.03293	0.01925	0	8e-05	0	0	0	0	0	0	0.00151	0	0.04421	0.04413	0.19527	0.06291	0.10037	0	0	0	0	0	0	0	0	0.0008	0	0.00402	0.00022	0.00697	0	0.0023	0	0	0
SP9_LST2	BACLST	2024	LST	0	0	0	0	0.00066	0	0.00038	0.0001	0.08066	0.01552	0.05093	0.03797	0.01804	3e-05	0	0	0	3e-05	0	0.0001	0	0.00096	4e-05	0.04605	0.04296	0.20131	0.07041	0.09859	0	0	0	0	0	0.00012	0	0	4e-05	0.0001	0.00239	0.0005	0.00631	0	0.00382	4e-05	0	0
SP9_LST3	BACLST	2024	LST	0	0	0	0	4e-05	0.00408	0.00373	0	0.06045	0.00994	0.03513	0.02463	0.01037	0.00043	0	0.00019	0	0	0	0	0	0.00028	0	0.03522	0.04423	0.16557	0.05055	0.08749	0	0	0.00017	6e-05	0	0	9e-05	0	0.0003	0.0003	0.01018	0.00272	0.00546	0.00252	0.01453	0	0	0
[truncated: 34 more columns]

## Sheet: PER_rhizo and endophytes
Sample	trt	year	variety	R_Bryobacteraceae	R_Blastocatellaceae	R_Pyrinomonadaceae	R_Vicinamibacteraceae	R_Micrococcaceae	R_Nocardioidaceae	R_Streptomycetaceae	R_f__67-14	R_Bacteroidaceae	R_Muribaculaceae	R_Prevotellaceae	R_Rikenellaceae	R_Tannerellaceae	R_Chitinophagaceae	R_Caldilineaceae	R_Roseiflexaceae	R_AKIW781	R_JG30-KF-CM45	R_S085	R_KD4-96	R_TK10	R_Bacillaceae	R_Paenibacillaceae	R_Christensenellaceae	R_Clostridia_UCG-014	R_Lachnospiraceae	R_Oscillospirales	R_Ruminococcaceae	R_bacteriap25	R_Anaeromyxobacteraceae	R_Myxococcaceae	R_Haliangiaceae	R_BIrii41	R_Polyangiaceae	R_Sandaracinaceae	R_WD2101_soil_group	R_Gemmataceae	R_Pirellulaceae	R_Rhizobiaceae	R_Comamonadaceae	R_Enterobacteriaceae	R_Erwiniaceae	R_Pseudomonadaceae	R_Chthoniobacteraceae	R_Xiphinematobacteraceae	R_Pedosphaeraceae
CTR_PER 1	CTRPER	2023	PER	0.00577726	0.00430085	0.01072	0.0530438	0.0627795	0.0166685	0.0116615	0.0117899	0	0	0	0	0	0.0115117	0.00282444	0.00524232	0.00201134	0.0159623	0.00537071	0.00641917	0.00524232	0.0240505	0.00763882	0	0	0	0	0	0.00669734	0.000599123	0.00380871	0.0030812	0.000213972	0.00141222	0.000962876	0.0101423	0.0378731	0.0274313	0.0167754	0.00935059	0.0054563	0.0480796	0.164138	0.00706109	0.0062052	0.00177597
CTR_PER 3	CTRPER	2023	PER	0.006826	0.00752841	0.0123012	0.0405958	0.0254129	0.0208022	0.0121211	0.0228914	0	0	0	0	0	0.0114007	0.00307981	0.00540317	0.00398033	0.0252508	0.00576338	0.00896926	0.00781658	0.0194514	0.00606956	0	0	0	0	3.60211e-05	0.00459269	0.00106262	0.00378222	0.00194514	0.0015309	0.00135079	0.00172901	0.0249626	0.0480522	0.0333195	0.0372638	0.00882517	0.0107343	0.0677197	0.0730688	0.0105182	0.00540317	0.00262954
CTR_PER 4	CTRPER	2023	PER	0.00561498	0.0064414	0.00771578	0.0393744	0.0561498	0.0144816	0.011817	0.0169222	0	0	0	0	0	0.0215872	0.00491987	0.00822553	0.00447191	0.0221278	0.00533694	0.0071983	0.00985518	0.0211083	0.00822553	3.86175e-05	0	0	0	3.0894e-05	0.00465727	0.00079552	0.00422475	0.00254876	0.00176868	0.00117397	0.0026955	0.0197567	0.0539641	0.0278741	0.0162966	0.0141108	0.00206217	0.0204827	0.110933	0.0122031	0.00491214	0.00189998
K84_PER 1	BACPER	2023	PER	0.00279998	0.01004	0.00868256	0.036006	0.112604	0.0298579	0.014392	0.0177451	0	0	0	0	0	0.0304815	0.0020046	0.00468578	0.00438892	0.021586	0.00287088	0.00566707	0.00567891	0.0202905	0.00590212	0	0	0	0	0	0.00257919	0.000851073	0.00537138	0.0021562	9.15349e-05	0.00109617	0.00223914	0.0154309	0.0265067	0.0143262	0.0402215	0.01673	0.00426346	0.009534	0.0773398	0.00901622	0.00606752	0.00103898
K84_PER 2	BACPER	2023	PER	0.0014844	0.00870166	0.00998132	0.0364446	0.0672843	0.0254396	0.0172242	0.0146905	0	0	0	0	0	0.0248509	0.00168915	0.00348066	0.00220101	0.0205769	0.0018683	0.00455558	0.00685896	0.0148184	0.00325033	0	0	0	0	0	0.00473473	0.000511862	0.00481151	0.00207304	0.000102372	0.000921352	0.00238016	0.0161749	0.031326	0.0165076	0.0538735	0.0169171	0.00435083	0.0074476	0.121311	0.00836895	0.00586083	0
K84_PER 3	BACPER	2023	PER	0.00411556	0.0113783	0.0073838	0.0355673	0.157924	0.0342761	0.0115599	0.0207997	0	0	0	0	0	0.036112	0.00232005	0.0058909	0.00657682	0.0225952	0.00387347	0.00677857	0.00449887	0.0257626	0.00855391	0	0	0	0	0	0.00042366	0.00119028	0.00593125	0.00223935	8.06972e-05	0.00127098	0.00209813	0.0146869	0.0216874	0.0121449	0.0265696	0.0165429	0.00417608	0.0116204	0.0333683	0.00966349	0.00627421	0.00207795
K85_PER 1	BACPER	2023	PER	0.00437441	0.00885422	0.010488	0.0252451	0.130125	0.0071677	0.0234004	0.0149151	0	0	0	0	0	0.00642985	0.00105407	0.00932856	0.0042163	0.0194477	0.00237167	0.00131759	0.00774744	0.0301992	0.0118056	0	0	0	0	0	0.00237167	0.000790555	0.00679878	0	0	0.00100137	0.00195004	0.0180774	0.0264046	0.0138611	0.0188679	0.0154422	0.00911774	0.0326236	0.185306	0.00490144	0.000105407	0.00110678
K85_PER 2	BACPER	2023	PER	0.00316168	0.00435123	0.00406949	0.0313977	0.0910315	0.0207857	0.0163093	0.0129285	0	0	0	0	0	0.00626076	0.00209735	0.00115824	0.002473	0.0248239	0.00222257	0.00156519	0.0104868	0.027516	0.00513382	0	0	0	0	0	0.00222257	0	0.00488339	0.00159649	0.000313038	0	0.00122085	0.00544686	0.0273282	0.0115198	0.0315542	0.0182814	0.0219753	0.027923	0.180873	0.00601033	0.00923462	0.00175301
K85_PER 3	BACPER	2023	PER	0.00604356	0.00723037	0.0106264	0.0501744	0.0661871	0.0152276	0.00443682	0.0250689	0	0	0	0	0	0.018788	0.00281181	0.0123975	0.00421771	0.0214537	0.00691997	0.00799723	0.0107908	0.0234439	0.00640873	3.6517e-05	0	0	0	0	0.00942139	0.00135113	0.00534974	0.00573317	0.00217276	0.00392558	0.00430901	0.0171813	0.0452993	0.0309664	0.0128722	0.0106995	0	0.00304917	0.0371926	0.00967701	0.00925706	0.00115029
LAC39_PER1	LACPER	2023	PER	0.0050625	0.0105308	0.00935395	0.0414739	0.0858494	0.0210007	0.0074162	0.0150049	0	0	0	0	0	0.0306895	0.00339867	0.0102062	0.00552918	0.0238414	0.00494075	0.00375375	0.00959743	0.0449132	0.00377404	0	0	1.01453e-05	0	0	0.00680748	0.00073046	0.00570165	0.0026885	0.00036523	0.00155223	0.00173484	0.0243588	0.0478959	0.0237907	0.0258908	0.014386	0.00106525	0.0036523	0.0373549	0.0138686	0.00404797	0.00205949
LAC39_PER2	LACPER	2023	PER	0.00489034	0.00821309	0.00568083	0.0320752	0.106783	0.0233932	0.00967349	0.0183823	0	0	0	0	0	0.0298511	0.0015006	0.00676608	0.00708764	0.020526	0.00340314	0.00456878	0.00794512	0.0205796	0.00419363	0	0	0.000321556	0	0	0.00498412	0.00172836	0.00530568	0.00237148	0.000656511	0.000549325	0.000629714	0.0173238	0.0376355	0.0120048	0.0284711	0.0204858	0.00325576	0.00703405	0.0367646	0.0120718	0.00379168	0.00253226
LAC39_PER3	LACPER	2023	PER	0.00595331	0.00811815	0.0105044	0.0452976	0.065306	0.0187127	0.00677332	0.020361	0	0	0	0	0	0.0250351	0.00406727	0.011513	0.0057401	0.0235016	0.0055925	0.00590411	0.00852816	0.0225586	0.0052071	0	0	0.000393607	0	0	0.00461668	0.00136122	0.00514149	0.00305866	0.00205004	0.00106602	0.00305866	0.0240674	0.0627803	0.0279707	0.0179501	0.0114146	0.0053629	0.00460028	0.0181223	0.0141289	0.0054203	0.00233704
LAC9_PER 1	LACPER	2023	PER	0.00218369	0.00602275	0.00416779	0.0110828	0.156486	0.0171643	0.0139944	0.00611668	0	0	0	0	0	0.0157202	0.00165538	0.00341641	0.00273548	0.0143231	0.00164364	0.000129143	0.00142057	0.0267326	0.00455522	0	0	0.000140883	0	0	0.000422649	0.000211325	0.00280592	0.000375688	0	0.000575273	0.000622234	0.00453174	0.0140061	0.00851169	0.0690679	0.0337063	0.0160137	0.035256	0.181305	0.00993226	0.00394473	0.00231283
LAC9_PER 2	LACPER	2023	PER	0.00571245	0.0105946	0.00826977	0.0221191	0.110264	0.0159528	0.00911114	0.00561282	0	0	0	0	0	0.0394558	0.00225841	0.00440612	0.00522534	0.0180673	0.00240233	0.00168274	0.00395222	0.0223848	0.00153882	0	0	0.000254625	0	0	0.00226948	0.000398543	0.00312192	0.00114028	0	0.00068638	0.000885651	0.0188422	0.0198939	0.0155875	0.0504046	0.0392344	0.0123659	0.00737305	0.113662	0.0193847	0.00264588	0.00405186
LAC9_PER 3	LACPER	2023	PER	0.00553883	0.0074304	0.00985495	0.0402036	0.0706254	0.0156655	0.00665705	0.0203787	0	0	0	0	0	0.0280181	0.00762896	0.0180169	0.00540298	0.024141	0.00650029	0.00785887	0.0114957	0.0182782	0.00697057	0	0	0	0	0	0.00589416	0.000846501	0.00472369	0.00280077	0.000846501	0.00177661	0.00222598	0.0240574	0.0494628	0.0252696	0.0153415	0.00987585	0.00138993	0.00314564	0.0355321	0.0116316	0.00651074	0.00344871
LAC91_PER1	LACPER	2023	PER	0.00189171	0.0064194	0.00269801	0.0254915	0.14501	0.0171804	0.01211	0.0129473	0	0	0	0	0	0.0169168	0.00217081	0.00367487	0.0048068	0.0232742	0.00305464	0.00489983	0.00634187	0.0392297	0.0128698	0	0	0	0	0	0.00182968	0.000759784	0.00353532	0.00162811	0.000341128	0.000883831	0.00147305	0.0111642	0.0230726	0.00872977	0.0524561	0.0399895	0.00643491	0.00685356	0.134792	0.0058767	0.004016	0.00181418
LAC91_PER2	LACPER	2023	PER	0.00360765	0.00758287	0.00808658	0.0251855	0.108774	0.0158328	0.00816827	0.0103192	0	0	0	0	0	0.0154108	0.00387993	0.0068205	0.00298142	0.0188142	0.00577224	0.00294058	0.00752842	0.0274181	0.0102376	0	0	0	0	0	0.0014839	0	0.00238241	0.0021782	0.000653461	0.000816827	0.00174256	0.0137908	0.0377238	0.0176707	0.0327411	0.0179566	0.0120346	0.0147982	0.211327	0.00857668	0.0027636	0.00132054
LAC91_PER3	LACPER	2023	PER	0.00697154	0.00915441	0.00855412	0.0380229	0.0684193	0.0232749	0.0112009	0.0141204	0	0	0	0	0	0.0278452	0.00401102	0.00620754	0.00656225	0.0253213	0.00439303	0.00287866	0.00748997	0.0324975	0.00693061	4.09288e-05	0	0.000818576	0	0	0.00372452	0.00114601	0.00465224	0.00207373	0.000573003	0.00105051	0.00155529	0.0177631	0.0407242	0.0223608	0.0299872	0.0123878	0.0050206	0.00809026	0.105705	0.0143251	0.00481596	0.0031788
PAA_PER 1	PAEPER	2023	PER	0.00433514	0.0100042	0.00749122	0.0324778	0.0943131	0.0186864	0.00932531	0.0126005	0	0	0	0	0	0.0281665	0.00500208	0.00634788	0.00584768	0.0239385	0.00393021	0.00460906	0.00887274	0.0324183	0.00888465	3.57292e-05	0	0.000262014	0	0	0.0036801	0.000500208	0.00251295	0.000666945	0.000631215	0.000595486	0.00151253	0.0194009	0.0445781	0.0256059	0.0158638	0.00919431	0.00298934	0.0134461	0.155732	0.0121598	0.0061216	0.00554993
PAA_PER 2	PAEPER	2023	PER	0.00587979	0.00788123	0.00914436	0.0336865	0.11023	0.0181642	0.00807693	0.015549	0	0	0	0	0	0.0213932	0.00596874	0.00933116	0.00635124	0.0232968	0.0051059	0.0039762	0.00676042	0.0310179	0.0115461	0	0	0	0	0	0.00450102	0.00102296	0.0026508	0.0015211	8.89529e-05	0.00126313	0.00249068	0.0192583	0.0434802	0.0251915	0.0186356	0.00927779	0.00172569	0.0196853	0.0861153	0.0121599	0.00553287	0.00243731
PAA_PER 3	PAEPER	2023	PER	0.00714541	0.00513038	0.0103602	0.0454973	0.0619954	0.0156496	0.00655549	0.017088	0	0	0	0	0	0.0269842	0.00641629	0.0164848	0.00401681	0.0200244	0.00565402	0.00559437	0.0108838	0.0195869	0.00647595	0	8.61692e-05	0	0	0	0.00499781	0.00114009	0.00576008	0.00396378	0.00155105	0.0022868	0.00225366	0.0303713	0.07333	0.0339639	0.0105126	0.0109965	0.00100089	0.00369202	0.0105988	0.0134954	0.00633675	0.00217411
SP12_PER 1	BACPER	2023	PER	0.00302651	0.00210293	0.00153457	0.020603	0.0517065	0.0181236	0.00958396	0.0160135	0	0	0	0	0	0.00829094	0.00202478	0.00344568	0.0022166	0.0106212	0.00254341	0.00582568	0.00642246	0.00951292	0.00336753	0	0	0.000234448	0	0	0.00115093	0.00176191	0.00293416	0.00155588	0.00264287	0.00143511	0.0018898	0.0101807	0.0433871	0.0106283	0.0195089	0.0548325	0.0149763	0.0110333	0.219984	0.00567649	0.00134275	0.000966211
SP12_PER 2	BACPER	2023	PER	0.00521289	0.00779733	0.00695052	0.0314643	0.0526073	0.0208021	0.0112451	0.0173048	0	0	0	0	0	0.0245413	0.00565279	0.0126968	0.004707	0.023403	0.00601022	0.00802829	0.00979891	0.0181186	0.00746191	0	1.09977e-05	0.000571878	0	0	0.00414062	0.000742342	0.00323331	0.00268343	0.00339827	0.00154517	0.0028209	0.018674	0.0505232	0.0278845	0.0296882	0.0132852	0.00126473	0.0120644	0.0745751	0.013824	0.00425059	0.00221603
SP12_PER 3	BACPER	2023	PER	0.0061477	0.00670932	0.00785262	0.038531	0.0512275	0.0180319	0.00749158	0.0179718	0	0	0	0	0	0.0220736	0.00574655	0.0138298	0.00486401	0.0255035	0.00759186	0.00529525	0.0108713	0.0278903	0.00533537	0	0	0.000421213	0	0	0.00785262	0.00107309	0.00456314	0.0022565	0.000782253	0.00134387	0.0013539	0.021522	0.0599025	0.0342888	0.0254934	0.0154044	0.00236682	0.02084	0.0630115	0.012145	0.00579669	0.00185534
SP27_PER 1	BACPER	2023	PER	0.00221136	0.00671193	0.00571526	0.0160401	0.160588	0.0165384	0.01291	0.00721027	0	0	0	0	0	0.0127542	0.00124583	0.00348834	0.00228922	0.0205718	0.00323917	0.00393995	0.00467188	0.0512817	0.0251659	0	0	0	0	0	0.00177531	0.000436042	0.00133927	0.000436042	0.000591771	0.000280313	0.00052948	0.00858068	0.0214128	0.0128944	0.0298066	0.0113838	0.0109478	0.113932	0.178403	0.00540381	0.00456287	0.000996667
SP27_PER 2	BACPER	2023	PER	0.00700633	0.00660566	0.0105257	0.0400563	0.045016	0.0218853	0.0119877	0.0157886	0	0	0	0	0	0.0351075	0.00599924	0.0118469	0.00405003	0.0226217	0.00472142	0.0025448	0.00819752	0.0482755	0.00857653	0	8.66317e-05	0	0	0	0.00557691	0.000790514	0.00448319	0.00189507	0.000324869	0.00101792	0.00191672	0.0281986	0.0505387	0.0290757	0.0173588	0.0106557	0.019687	0.016969	0.0406736	0.0136986	0.00714711	0.00346527
SP27_PER 3	BACPER	2023	PER	0.00788211	0.00922917	0.00950222	0.0411854	0.0765093	0.0308003	0.00942031	0.0139257	0	0	0	0	0	0.0334671	0.0031401	0.00917456	0.00461459	0.0223721	0.00426872	0.00657146	0.0052153	0.019141	0.00434153	0	0	0	0	1.82035e-05	0.00263041	0.000564308	0.00405028	0.00183855	0.00138347	0.000964785	0.00194777	0.022454	0.038282	0.0268411	0.0273781	0.0184401	0.00234825	0.0276056	0.0415586	0.0125058	0.00597075	0.00237556
SP29_PER 1	PAEPER	2023	PER	0.00611018	0.00801221	0.00749664	0.0384168	0.0812438	0.0315193	0.00785893	0.0265587	0	0	0	0	0	0.0270813	0.00388069	0.00706468	0.00464708	0.0196961	0.00505117	0.0102138	0.00751754	0.0187207	0.00838843	8.36056e-05	0.000104507	0.000661878	0	0	0.00468888	0.00110081	0.00546224	0.00315611	0.00168605	0.00176268	0.00335816	0.0174318	0.0376295	0.0254649	0.0277013	0.0170416	0.00231309	0.00764992	0.0477388	0.0102905	0.00433356	0.00138646
SP29_PER 2	PAEPER	2023	PER	0.00342811	0.00167247	0.00546095	0.023045	0.101771	0.0202637	0.00766011	0.0140174	0	0	0.000341887	0	0	0.0142484	0.00140451	0.00401948	0.00255953	0.0138418	0.000951739	0.004001	0.0121878	0.0149506	0.00691166	0	0	0	0	0	0.00131211	0.000563651	0.00207904	0.00199588	0.00134907	0.000933258	0.000914778	0.0118644	0.0462841	0.0094065	0.0232668	0.0471064	0.00731822	0.0120215	0.149081	0.00481413	0.00452769	0.00249485
SP29_PER 3	PAEPER	2023	PER	0.00476914	0.00484234	0.00647879	0.0307309	0.0915076	0.0258915	0.00775952	0.020288	0	0	0.000170943	0	0	0.0206648	0.0026426	0.00554208	0.0036033	0.0167689	0.00300146	0.00710741	0.00985267	0.0168357	0.00765004	4.18028e-05	5.22535e-05	0.000330939	0	0	0.00300049	0.000832229	0.00377064	0.002576	0.00151756	0.00134797	0.00213647	0.0146481	0.0419568	0.0174357	0.0254841	0.032074	0.00481566	0.0098357	0.0984099	0.0075523	0.00443062	0.00194065
SP43_PER 1	BACPER	2023	PER	0.00689616	0.00822271	0.00863667	0.0426188	0.0380371	0.0198323	0.00599298	0.0188257	0	0	0	0	0	0.0264651	0.00406431	0.0120236	0.00565429	0.0246775	0.00507098	0.00510862	0.00997262	0.0191926	0.00506158	0	0	0	0	1.88163e-05	0.0031235	0.00116661	0.00443123	0.0034716	0.00403609	0.00168406	0.00337752	0.0209331	0.0612564	0.0332954	0.0110546	0.00953985	0.00523092	0.00653865	0.0696955	0.0125881	0.00572955	0.00306705
SP43_PER 2	BACPER	2023	PER	0.00216459	0.00541146	0.0011596	0.0206602	0.141568	0.023308	0.0116346	0.0177612	0	0	0	0	0	0.0165823	0.00220324	0.00508291	0.00359476	0.0245835	0.00581732	0.00222257	0.00713154	0.0331259	0.0132194	0	0.000367207	0	0	0	0.00363341	0.000966333	0.00485099	0.00197132	0.00121758	0.000367207	0.00148815	0.0119052	0.0272892	0.0149975	0.0345367	0.0235979	0.00711221	0.0131228	0.131344	0.00502493	0.00722817	0.000908353
SP43_PER 3	BACPER	2023	PER	0.00256921	0.00508803	0.00380343	0.00743054	0.157956	0.0144329	0.0224176	0.00987381	0	0	0	0	0	0.00579331	0	0.00294703	0.00136017	0.0113851	0.00188912	0.00115866	0.00340042	0.0587391	0.0208055	0	0	0	0	0	0.00309816	0.000528954	0.00181356	0	0	0	0.000931966	0.00468502	0.0160953	0.00715347	0.053777	0.0294451	0.0105035	0.101081	0.205511	0.00239289	0.00425682	0.000906778
Sample	trt	year	variety	R_Bryobacteraceae	R_Blastocatellaceae	R_Pyrinomonadaceae	R_Vicinamibacteraceae	R_Micrococcaceae	R_Nocardioidaceae	R_Streptomycetaceae	R_f__67-14	R_Bacteroidaceae	R_Muribaculaceae	R_Prevotellaceae	R_Rikenellaceae	R_Tannerellaceae	R_Chitinophagaceae	R_Caldilineaceae	R_Roseiflexaceae	R_AKIW781	R_JG30-KF-CM45	R_S085	R_KD4-96	R_TK10	R_Bacillaceae	R_Paenibacillaceae	R_Christensenellaceae	R_Clostridia_UCG-014	R_Lachnospiraceae	R_Oscillospirales	R_Ruminococcaceae	R_bacteriap25	R_Anaeromyxobacteraceae	R_Myxococcaceae	R_Haliangiaceae	R_BIrii41	R_Polyangiaceae	R_Sandaracinaceae	R_WD2101_soil_group	R_Gemmataceae	R_Pirellulaceae	R_Rhizobiaceae	R_Comamonadaceae	R_Enterobacteriaceae	R_Erwiniaceae	R_Pseudomonadaceae	R_Chthoniobacteraceae	R_Xiphinematobacteraceae	R_Pedosphaeraceae
PER_CTR_1	CTRPER	2024	PER	0	0.00086	0.0006	0.00113	4e-05	0.01083	0.01102	0.00067	0.06194	0.01482	0.04049	0.02877	0.01761	0.00124	0.00029	0.00248	0.00015	0.00027	0	0	7e-05	0.00563	0.0006	0.03463	0.04435	0.17547	0.05435	0.07917	0	0	0	0	0	0	0.00038	0.00051	0.00164	0.00115	0.00568	0.00357	0.00996	0	0.00198	0.00142	0.00066	0.00107
PER_CTR_2	CTRPER	2024	PER	0	0.00173	0.00108	0.00122	0.00414	0.01598	0.01261	0.00158	0.05557	0.01296	0.03339	0.0276	0.01292	0.00053	0	0.0027	0.00045	0.00124	0.00014	0.00114	0.00047	0.01137	0.00112	0.03465	0.03595	0.16386	0.05224	0.07925	0	0	0.00191	0	0	0.00049	4e-05	0.0011	0.00189	0.00173	0.01324	0.00294	0.00552	0	0.00169	0.00061	0.00063	0.00053
PER_CTR_3	CTRPER	2024	PER	5e-05	0.00177	0.00177	0.00208	0.00743	0.02111	0.02296	0.00144	0.04783	0.00447	0.01972	0.01954	0.01067	0.00062	0.00041	0.00267	0.00075	0.00121	0	0	0	0.00399	0.00126	0.02068	0.02425	0.12069	0.03623	0.06848	0	0	0.00208	0	0	0.00093	0	0.00062	0.00216	0.00154	0.02142	0.00473	0.0054	0.0019	0.00818	0.00365	0.00059	0.00113
DAN39_PER2	LACPER	2024	PER	0	0.00044	0.00025	0.0009	0.00154	0.00564	0.01198	0.00054	0.07188	0.01477	0.04336	0.03168	0.01779	0	0.00033	0.0002	3e-05	0	0.00013	0	0	0	0	0.03904	0.04398	0.17697	0.06421	0.09268	0	7e-05	8e-05	0	0	0.00015	5e-05	0	0.00161	0.00097	0.00713	0.00135	0.00674	8e-05	0.00389	8e-05	0	0.00016
DAN39_PER1	LACPER	2024	PER	0	0	0.0002	0.00032	0.00116	0.0031	0.00689	0.00206	0.07312	0.01499	0.03914	0.03015	0.01776	0.00068	0	0	0.00014	0.00012	0.0002	0	0	0.00012	0	0.03361	0.04696	0.17043	0.06648	0.07942	0	0	0.00011	0.00021	0	0	0.00027	0.00012	0.00141	0.00117	0.00425	0.00121	0.0078	0.00228	0.00849	0.00012	0	0
DAN39_PER3	LACPER	2024	PER	0	0	0.00041	0.00369	0.0025	0.02894	0.03449	0.0002	0.03262	0.00691	0.02073	0.01249	0.00657	0.0067	0	0.0073	0.0007	0.00028	5e-05	0	0.00024	0.00154	0	0.01602	0.02538	0.09207	0.04121	0.05146	0	0	0	0.0016	3e-05	0.00051	0.00033	0.00111	0.00069	0.00144	0.04	0.03688	0.00284	0	0.02288	0.00203	0	0.00152
DAN91_PER1	LACPER	2024	PER	0	0	0.00028	0.00036	0	0.00584	0.00511	0.00026	0.04939	0.01041	0.02619	0.021	0.00718	0.00248	8e-05	0.00093	0	0.00013	0	0	0	0	8e-05	0.01671	0.03196	0.12684	0.04188	0.06993	0	0	0	0.00026	0	0.00028	0.00209	0.0001	0.00072	0.00121	0.01023	0.00886	0.00785	0.00152	0.00561	0.00036	0	0.00106
DAN91_PER2	LACPER	2024	PER	0	0	0	0	0.00169	0.00481	0.01953	0	0.05677	0.01312	0.03488	0.02944	0.01227	0	0	0.00025	0	0	0	0	0	0	0	0.0237	0.03471	0.16563	0.05272	0.08874	0	0	0	0	0	0	0	0.00038	0.00046	0.00025	0.00886	0.00198	0.01278	0	0.00245	0	0	0.00025
DAN91_PER3	LACPER	2024	PER	0	0	0.00028	0.00017	0.00195	0.02821	0.01065	0.00091	0.05186	0.01082	0.02825	0.02246	0.00973	0.00064	0.00013	0.00036	0	4e-05	0	0.00021	0	0.00348	0.0007	0.02906	0.03243	0.15478	0.04819	0.07306	0	0	0.00053	0	0	0	0	0.00021	0.00102	0.00062	0.02274	0.01139	0.00855	0.0017	0.02887	0.00117	0.00032	0
DAN91_PER3	LACPER	2024	PER	0	0	0.00019	0.00018	0.00121	0.01295	0.01176	0.00039	0.05267	0.01145	0.02978	0.0243	0.00973	0.00104	7e-05	0.00051	0	6e-05	0	7e-05	0	0.00116	0.00026	0.02316	0.03303	0.14909	0.04759	0.07725	0	0	0.00018	9e-05	0	9e-05	0.0007	0.00023	0.00074	0.00069	0.01394	0.00741	0.00973	0.00107	0.01231	0.00051	0.00011	0.00044
PER_K84_1	BACPER	2024	PER	0	0	0	0.00041	0.00079	0.00434	0.00736	0	0.0676	0.01596	0.04131	0.03083	0.017	6e-05	0.00077	4e-05	0	8e-05	0	0	0	0.00342	0	0.03956	0.04563	0.21023	0.06197	0.08741	0.00061	0	0	0	0	0	0	8e-05	0.00014	6e-05	0.01211	0.0019	0.00615	6e-05	0.00047	0	0	0
PER_K84_2	BACPER	2024	PER	0	0.00012	0.00025	0.00081	0.00024	0.00086	0.00498	0.00036	0.06761	0.01416	0.03558	0.02668	0.01613	0	0.00022	0	0	0	0.00039	0	0	0.00294	0	0.03386	0.0412	0.172	0.0608	0.08327	0.00094	0	0	0	0	0	0	0	0.00031	8e-05	0.01424	0.00802	0.00286	0.00248	0.01108	0.00024	0.00014	8e-05
PER_K84_3	BACPER	2024	PER	0	0	0	0.00014	0.00161	0.00807	0.0036	0	0.06595	0.00653	0.02619	0.02035	0.01292	0	0.00129	7e-05	0	0.00017	0.00087	0.00031	0.00017	0.00719	0	0.03422	0.03558	0.17185	0.04637	0.0832	0.00112	0	0	0.00021	0	0	0	0	0.00021	0	0.02084	0.00063	0.00555	0.00566	0.01641	0	0	0
PER_k85_1	BACPER	2024	PER	0	0	0	0	0	0.00636	0.02138	0	0.05882	0.01438	0.04162	0.02985	0.01649	0	0	0	0	0	9e-05	0	0	0.0036	0	0.0311	0.04067	0.19205	0.05657	0.08367	0	9e-05	0	0	0	0	0	6e-05	9e-05	0	0.01608	0.00718	0.00707	0.00203	0.01058	0	0	0
PER_k85_2	BACPER	2024	PER	0	0.00024	0	0.0004	0	0.00599	0.02308	5e-05	0.07506	0.01315	0.03433	0.02847	0.01744	0.0004	0	0.00033	0	0	0	0	0	0.0026	0	0.03558	0.03802	0.16916	0.05661	0.08002	0	0	0	0	0	0	0	0.00099	0.00037	0	0.01263	0.00321	0.00496	0.00365	0.00907	0.00022	0	0
PER_k85_3	BACPER	2024	PER	0	0.00033	0.0009	0.00131	0.00356	0.01044	0.01273	0.00033	0.05997	0.01217	0.03418	0.02951	0.01417	0.00179	0.00052	0.00362	0	0.00033	0	0.00064	0.00054	0.01758	0.00033	0.03678	0.03716	0.1724	0.06	0.07662	0	0	0.00057	0.00015	0.00026	0.00034	0.00023	3e-05	0.00182	0.0018	0.01522	0.00844	0.00472	0.00259	0.0117	0.00075	0.00036	0.00188
PER_LAC9_1	LACPER	2024	PER	0	0	0	0.00014	0.00293	0.01006	0.02525	0.00043	0.05798	0.00799	0.03683	0.02992	0.01108	0.00011	7e-05	0.00041	0	0	0	0	0	0.0021	0	0.03211	0.04315	0.16761	0.05563	0.08099	0	0.00011	0.00212	0.00025	0	0.00023	0	0.00011	9e-05	0.00041	0.02399	0.00366	0.00889	0.00239	0.01183	0.00011	0	0
PER_LAC9_2	LACPER	2024	PER	0	0.00024	0.00019	4e-05	0.00329	0	0.00374	0.00019	0.079	0.01965	0.04449	0.03101	0.0163	0.00105	0	0.00133	0	9e-05	6e-05	0.00028	9e-05	0.00425	0	0.0367	0.04758	0.19778	0.07294	0.08898	0	0	0	0.00017	0.00013	0	0.00058	0.00028	0.00094	0.00043	0.00487	0.00256	0.00618	0.00146	0.00655	0.00041	0	0.00045
PER_LAC9_3	LACPER	2024	PER	0	0.00022	0	0.00183	0.00175	0.0086	0.0223	0.00016	0.06331	0.01238	0.03915	0.02783	0.01236	0.00102	0	0.00138	0	0.00033	0	0	0	0.00272	0	0.0324	0.04285	0.17543	0.06453	0.07789	0	0	0	0.00024	0	0	0	0	0.00043	0.00083	0.00819	0.00439	0.00726	0.00079	0.0028	0.00043	0	0.00022
PER_PAA_1	PAEPER	2024	PER	0	0	0	0.00019	0	0.00623	0.00972	0.0008	0.06252	0.01147	0.03856	0.02414	0.01476	0.00329	0.0004	0.00072	0	9e-05	0	0	0	0.00293	0	0.03014	0.03447	0.15702	0.04958	0.06726	0	0	0.00026	0.00019	0	0	0	0	0.00221	0.00072	0.00873	0.01248	0.0054	0.00153	0.02872	0.00026	0	0.00059
PER_PAA_2	PAEPER	2024	PER	0	0.0005	0.00025	0.00149	0.00542	0.0164	0.0109	0.00183	0.05832	0.01214	0.03109	0.02119	0.0109	0.00048	0.00056	0.00102	0	0.00068	8e-05	6e-05	0	0.01671	0	0.0236	0.02916	0.14868	0.04769	0.07394	0	0	0.00039	0.00012	0	0.00029	0	0.00037	0.00093	0.00083	0.01449	0.00513	0.00897	0.03493	0.04653	0.00031	0	0.00023
PER_PAA_3	PAEPER	2024	PER	0	0	0.00045	0	0.00676	0.01375	0.01638	0	0.05768	0.00994	0.0325	0.02628	0.01328	0.00032	0	0	0.00023	0.00013	0	0	0	0.00266	0.00102	0.03161	0.03163	0.20355	0.06329	0.08961	0	0	0	0	0	0.00028	0	0	0.00104	0	0.00882	0.00389	0.00765	0.00261	0.01156	0.00053	0	0.00021
S15_PER1	PSEPER	2024	PER	0	0.00012	4e-05	0.00022	0	0.00181	0.0033	0	0.08356	0.01895	0.04749	0.0343	0.01915	0.00051	0	0.00025	0.00014	3e-05	0	0.00021	0	0.00037	0	0.04517	0.04628	0.19613	0.06908	0.09933	0	0	3e-05	9e-05	1e-05	0.00012	0	0	4e-05	0.00014	0.00636	0.00027	0.00614	0.00224	0.00746	0.00032	0	0.00018
S15_PER2	PSEPER	2024	PER	0	0	6e-05	0	0	0.00597	0.01715	0	0.06981	0.01498	0.03056	0.02191	0.01539	0.00016	0.00013	0.00048	0	0	0	0	0	0.0016	0	0.02545	0.03909	0.18855	0.05902	0.09268	0	0	0	0	0	0	0	0	6e-05	0	0.01431	0.00252	0.00722	0.00115	0.00313	0.00019	0	0
S15_PER3	PSEPER	2024	PER	0	0.00054	7e-05	0.00052	0.00151	0.01306	0.01169	0.00061	0.07129	0.01545	0.04167	0.03179	0.02026	0.00065	0.0003	0.00109	8e-05	0	0	0	0.00012	0	0.00012	0.03722	0.04482	0.17228	0.05878	0.08798	0	0	0	0.00014	0	0.00091	0	0.00041	0.00096	0.00164	0.00832	0.00492	0.00627	0.00054	0.00477	0.00042	0	0.00105
SP12_PER3	BACPER	2024	PER	0.00012	0.00151	0	0.00425	0.00229	0.01133	0.01902	0.00047	0.04555	0.00995	0.02545	0.02061	0.00784	0.0006	0.00028	0	0	0.00281	0.00042	0.00065	0.00055	0.00083	7e-05	0.02453	0.0288	0.12745	0.04055	0.06387	0.00022	0	0	0.0007	0.00015	0.00025	7e-05	0.00169	0.00598	0.00699	0.02638	0.01123	0.00596	0.00425	0.00767	0.00239	0	0.00156
SP12_PER2	BACPER	2024	PER	0	0	0	0.00013	0.0008	0.03862	0.03069	0	0.04445	0.00935	0.02914	0.01892	0.00688	0.00034	0	0	0	0	0	0	0	0	0	0.02004	0.02051	0.1192	0.04326	0.06449	0	0	0	0	0	0	0	0	0.00045	8e-05	0.04773	0.01016	0.00887	0	0.06279	0	0	0
SP12_PER2	BACPER	2024	PER	0.00015	0.00138	0	0.00118	0.00592	0.02109	0.01443	0.00073	0.06035	0.00984	0.03156	0.02116	0.01287	0.00192	0.00021	0.0024	0.00015	0.00104	0.00018	0.00088	0.0001	0.00735	4e-05	0.0277	0.03267	0.14672	0.04989	0.0656	0.00015	0	0.00014	0.00028	0	0.00025	0.00021	0.00101	0.00187	0.00247	0.03608	0.01119	0.00469	0.00173	0.01592	0.0032	0.00079	0.00143
SP27_PER3	BACPER	2024	PER	0	0.0004	0	0.00176	0	0.00826	0.01602	0.00421	0.056	0.01134	0.02704	0.02429	0.00976	0.00056	0.00047	0	7e-05	0.00097	0	0	0	0	0	0.02488	0.03248	0.16453	0.05202	0.07924	0.00025	0	0	0.00016	0.00014	0	0.00018	7e-05	0.00142	0.0038	0.01534	0.00515	0.0067	0	0.02179	0.00108	0.00027	0
SP27_PER1	BACPER	2024	PER	0	0	0	0.0002	0	0.01749	0.01004	0.00015	0.04721	0.01147	0.02438	0.02487	0.01115	0	0	0	0	0	0	0.0002	0	0	0.00473	0.03075	0.02764	0.17936	0.05914	0.09342	0	0	0	0	0	0	0	0	0.00022	0	0.01798	0.00176	0.00953	0	0.00451	0.00032	0	0
SP27_PER2	BACPER	2024	PER	0	0	0	0	0.00011	0.00406	0	0	0.08176	0.01644	0.03987	0.03177	0.01676	0	0	0.00011	0	0	0	0	0	0.0007	0	0.04084	0.04536	0.20796	0.07592	0.09947	0	0	4e-05	0	0	7e-05	0	7e-05	0	0	0.00868	0.0007	0.0051	0.00095	0.00462	0.00022	0	0
SP29_PER2	PAEPER	2024	PER	0	0	0	0.00015	0.00086	0.00468	0.003	0.00019	0.05657	0.00805	0.03705	0.03114	0.01668	0	0	9e-05	0	0.00026	0	0.00028	0	0.00104	0	0.03409	0.04275	0.16841	0.05725	0.08713	0.00011	0	0	0	0	0	0	0.00015	0.00047	0.00054	0.01534	0.00158	0.00572	0.01098	0.01828	0	0.00028	0
SP29_PER3	PAEPER	2024	PER	0	0	0	0	0.00057	0	0.0034	0.00049	0.07137	0.01192	0.04119	0.02913	0.021	0	0.00024	0.00016	0	0	0	0	0	0	0.00059	0.03771	0.04211	0.18647	0.06112	0.08968	0	0	0	0	0	0	0	0	0.00084	4e-05	0.00375	0	0.00617	0.00039	0.00412	0.00012	0.00029	0
SP29_PER1	PAEPER	2024	PER	0	8e-05	0	8e-05	0.00038	0.0052	0.00398	0.00037	0.06572	0.01132	0.03572	0.02635	0.01901	0.0046	0	0	0	0	6e-05	0	0	0	0	0.0372	0.03835	0.16402	0.05329	0.07811	0	0	0	8e-05	0	0	0	0.00012	0.00031	8e-05	0.02076	0.0097	0.0067	0.00516	0.04409	0	0	0.00027
SP43_PER3	BACPER	2024	PER	0	0.0004	0.00018	0.00064	0.00146	0.00228	0.0059	0	0.07809	0.01534	0.04187	0.03478	0.01555	0.00135	8e-05	0.00158	0	0	0	0	0	0.0059	3e-05	0.04063	0.04763	0.1717	0.06133	0.09247	0	0	0.00024	0.00049	5e-05	0	0	0.00019	0.00052	0.0007	0.00343	0.00337	0.00518	0	0.00476	0.0002	0	0.00014
SP43_PER2	BACPER	2024	PER	0	0.0003	5e-05	0.00075	0.00133	0.02799	0.01761	0.00072	0.04288	0.00768	0.02516	0.01701	0.0094	0.00235	0	0.00069	0.00075	0.00059	0	0.00029	0.00024	0.00096	0.00021	0.01827	0.02472	0.1036	0.03526	0.05566	0	0	0.0005	0	0	0.00088	0	0.00247	0.00232	0.0012	0.04469	0.01527	0.00437	0.03436	0.01243	0.00456	0	0.00017
SP43_PER1	BACPER	2024	PER	0	0.00049	0	0.0008	0.00187	0.00709	0.01302	0.00197	0.06704	0.0139	0.03389	0.02718	0.01579	0.00144	0	0.00041	0.00029	0.00043	0.0001	0	0	0.00234	0	0.03661	0.04524	0.18061	0.05863	0.08399	0	0	0.00027	0.00174	4e-05	0	0	0	0.00096	0.00137	0.0081	0.00486	0.00636	0	0.00457	0.00012	0	0.00037
[truncated: 34 more columns]

## Sheet: PCA_significant loadings
LST_E_2023			LST_E_2024			LST_R_2023			LST_R_2024				PER_E_2023			PER_E_2024			PER_R_2023			PER_R_2024
Taxon	Loading	P_value	Taxon	Loading	P_value	Taxon	Loading	P_value	Taxon	Loading	P_value		Taxon	Loading	P_value	Taxon	Loading	P_value	Taxon	Loading	P_value	Taxon	Loading	P_value
E_Promicromonosporaceae	-0.786328	1.31612e-08	E_Blastocatellaceae	-0.699766	2.04021e-06	R_Bryobacteraceae	0.821225	8.47785e-10	R_Bryobacteraceae	0.520284	0.00114313		E_Promicromonosporaceae	0.387551	0.0258561	E_Blastocatellaceae	-0.47112	0.00324918	R_Bryobacteraceae	-0.793225	3.6937e-08	R_Bryobacteraceae	-0.504511	0.00145184
E_Micromonosporaceae	-0.518658	0.00119215	E_Vicinamibacterales	0.623839	4.79974e-05	R_Blastocatellaceae	0.432965	0.00835016	R_Blastocatellaceae	0.617035	6.1202e-05		E_Micromonosporaceae	-0.512734	0.002281	E_Vicinamibacterales	0.528127	0.000780426	R_Pyrinomonadaceae	-0.65544	3.47475e-05	R_Blastocatellaceae	-0.524973	0.000850104
E_Nocardioidaceae	-0.597275	0.000120172	E_Microbacteriaceae	-0.748187	1.55697e-07	R_Pyrinomonadaceae	0.760109	7.55275e-08	R_Pyrinomonadaceae	0.458963	0.00486929		E_Pseudonocardiaceae	-0.396737	0.0222587	E_Vicinamibacteraceae	0.370896	0.0238263	R_Vicinamibacteraceae	-0.871907	3.9381e-11	R_Pyrinomonadaceae	-0.403629	0.0132371
E_Pseudonocardiaceae	-0.750227	1.37964e-07	E_Promicromonosporaceae	-0.661389	1.12486e-05	R_Vicinamibacteraceae	0.9485	1.51434e-18	R_Vicinamibacteraceae	0.760793	7.23691e-08		E_Streptomycetaceae	0.379619	0.0293343	E_Microbacteriaceae	-0.455216	0.00464069	R_Micrococcaceae	0.736078	1.05075e-06	R_Vicinamibacteraceae	-0.721609	4.66213e-07
E_Streptomycetaceae	-0.72427	5.93288e-07	E_Micromonosporaceae	-0.713932	1.01452e-06	R_Micrococcaceae	-0.725239	5.63528e-07	R_Micrococcaceae	0.525118	0.00100778		E_Lactobacillaceae	-0.421746	0.0145016	E_Promicromonosporaceae	-0.462734	0.00392924	R_Streptomycetaceae	0.670049	1.99514e-05	R_Micrococcaceae	-0.451782	0.00500118
E_Rhizobiaceae	-0.665907	9.31847e-06	E_Nocardioidaceae	-0.784773	1.46953e-08	R_f__67-14	0.689415	3.3162e-06	R_Nocardioidaceae	0.658736	1.2545e-05		E_Peptostreptococcaceae	-0.379324	0.0294708	E_Micromonosporaceae	-0.606013	7.03861e-05	R_f__67-14	-0.700455	5.6691e-06	R_Nocardioidaceae	-0.730643	2.83624e-07
E_Erwiniaceae	0.423228	0.0101144	E_Streptomycetaceae	-0.396285	0.0167257	R_Prevotellaceae	-0.353312	0.0345355	R_Streptomycetaceae	0.599476	0.000111714		E_Rhizobiaceae	-0.546098	0.00101066	E_Nocardioidaceae	-0.806514	1.67955e-09	R_Chitinophagaceae	-0.547976	0.000962972	R_Streptomycetaceae	-0.571243	0.000221964
E_Pseudomonadaceae	0.812008	1.84712e-09	E_Microscillaceae	-0.820018	9.41179e-10	R_Chitinophagaceae	0.551912	0.000483912	R_f__67-14	0.356542	0.0328052		E_Oxalobacteraceae	0.546578	0.000998288	E_Microscillaceae	-0.519006	0.000997141	R_Caldilineaceae	-0.749272	5.25156e-07	R_Bacteroidaceae	0.833443	1.53263e-10
			E_Flavobacteriaceae	0.637702	2.87302e-05	R_Caldilineaceae	0.775738	2.741e-08	R_Bacteroidaceae	-0.675808	6.099e-06		E_Erwiniaceae	0.489872	0.00380723	E_Flavobacteriaceae	0.751353	8.39588e-08	R_Roseiflexaceae	-0.802623	1.92686e-08	R_Muribaculaceae	0.710925	8.19153e-07
			E_Roseiflexaceae	-0.69159	2.99931e-06	R_Roseiflexaceae	0.81982	9.57396e-10	R_Muribaculaceae	-0.56516	0.000328927		E_Pseudomonadaceae	0.793073	3.73183e-08	E_Caldilineaceae	0.345506	0.0362166	R_AKIW781	-0.599575	0.000226483	R_Prevotellaceae	0.804708	1.94573e-09
			E_JG30_KF_CM45	-0.426587	0.00947315	R_AKIW781	0.519847	0.00115612	R_Prevotellaceae	-0.673858	6.63827e-06		E_Other_Family	-0.897315	1.53527e-12	E_Roseiflexaceae	-0.622701	3.86132e-05	R_JG30-KF-CM45	-0.57316	0.00048953	R_Rikenellaceae	0.830149	2.09983e-10
			E_SAR202_clade	0.7547	1.05399e-07	R_JG30-KF-CM45	0.686878	3.72439e-06	R_Rikenellaceae	-0.636928	2.95849e-05					E_JG30_KF_CM45	-0.48787	0.00219096	R_S085	-0.767543	1.86828e-07	R_Tannerellaceae	0.767146	3.05694e-08
			E_OM190	0.860361	1.74757e-11	R_S085	0.900312	7.8124e-14	R_Tannerellaceae	-0.422057	0.0103466					E_SAR202_clade	0.759085	5.1689e-08	R_KD4-96	-0.657416	3.22911e-05	R_Chitinophagaceae	-0.468283	0.00346674
			E_Phycisphaeraceae	0.852282	4.25977e-11	R_KD4-96	0.649188	1.84165e-05	R_Chitinophagaceae	0.753306	1.14695e-07					E_OM190	0.840887	7.33059e-11	R_TK10	-0.616571	0.000132954	R_Roseiflexaceae	-0.548928	0.000434617
			E_Pla3_lineage	0.786135	1.33431e-08	R_TK10	0.818217	1.09834e-09	R_Roseiflexaceae	0.513972	0.00134388					E_Phycisphaeraceae	0.891139	1.45136e-13	R_Bacillaceae	0.402344	0.0202738	R_AKIW781	-0.620472	4.19215e-05
			E_Gemmataceae	-0.330596	0.0489142	R_Bacillaceae	-0.641545	2.48085e-05	R_AKIW781	0.500425	0.00188235					E_Pla3_lineage	0.657127	9.9631e-06	R_Paenibacillaceae	0.481822	0.00452283	R_JG30-KF-CM45	-0.67136	5.40563e-06
			E_Pirellulaceae	0.66695	8.91814e-06	R_Paenibacillaceae	-0.42286	0.010187	R_JG30-KF-CM45	0.676606	5.88997e-06					E_Pirellulaceae	0.757433	5.74167e-08	R_bacteriap25	-0.678848	1.40729e-05	R_KD4-96	-0.395335	0.0154453
			E_AEGEAN_169_marine_group	0.860309	1.75793e-11	R_bacteriap25	0.796746	6.13655e-09	R_TK10	0.526622	0.000968662					E_AEGEAN_169_marine_group	0.861147	8.00978e-12	R_Anaeromyxobacteraceae	-0.4975	0.00322149	R_TK10	-0.54891	0.00043485
			E_Burkholderiaceae	0.772618	3.37709e-08	R_Myxococcaceae	0.602821	9.98858e-05	R_Christensenellaceae	-0.628451	4.05752e-05					E_Burkholderiaceae	0.779646	1.29744e-08	R_Myxococcaceae	-0.517641	0.00203402	R_Christensenellaceae	0.773989	1.92504e-08
			E_Chthoniobacteraceae	-0.733127	3.67501e-07	R_Haliangiaceae	0.876237	2.55126e-12	R_Clostridia_UCG-014	-0.657761	1.30546e-05					E_Chthoniobacteraceae	-0.69463	1.8471e-06	R_Haliangiaceae	-0.785333	6.22096e-08	R_Clostridia_UCG-014	0.803418	2.15941e-09
			E_Puniceicoccaceae	0.89803	1.12735e-13	R_BIrii41	0.63891	2.74404e-05	R_Lachnospiraceae	-0.750804	1.33291e-07					E_Puniceicoccaceae	0.891122	1.45517e-13	R_BIrii41	-0.495726	0.00335025	R_Lachnospiraceae	0.883324	4.57933e-13
			E_DEV007	0.640955	2.5377e-05	R_Polyangiaceae	0.710448	1.2093e-06	R_Oscillospirales	-0.651186	1.70134e-05					E_DEV007	0.687847	2.55167e-06	R_Polyangiaceae	-0.724627	1.85768e-06	R_Oscillospirales	0.852025	2.26026e-11
			E_Rubritaleaceae	0.550285	0.000506856	R_Sandaracinaceae	0.82942	4.08349e-10	R_Ruminococcaceae	-0.744615	1.91896e-07					E_Rubritaleaceae	0.586836	0.000134777	R_Sandaracinaceae	-0.690627	8.65529e-06	R_Ruminococcaceae	0.883689	4.3479e-13
			E_Other_Phylum	-0.732532	3.79759e-07	R_WD2101_soil_group	0.799241	5.07846e-09	R_Haliangiaceae	0.604699	9.375e-05					E_Other_Phylum	-0.5503	0.0004176	R_WD2101_soil_group	-0.834308	1.61752e-09	R_Myxococcaceae	-0.328669	0.0470152
						R_Gemmataceae	0.923081	1.13832e-15	R_BIrii41	0.336675	0.0446642								R_Gemmataceae	-0.812768	9.17149e-09	R_Haliangiaceae	-0.333054	0.0439809
						R_Pirellulaceae	0.887147	5.79687e-13	R_Polyangiaceae	0.330225	0.0491839								R_Pirellulaceae	-0.871892	3.94471e-11	R_Polyangiaceae	-0.595526	0.000100926
						R_Rhizobiaceae	-0.624352	4.71158e-05	R_WD2101_soil_group	0.635522	3.11968e-05								R_Rhizobiaceae	0.657843	3.17809e-05	R_WD2101_soil_group	-0.694348	1.8724e-06
						R_Comamonadaceae	-0.432115	0.00849297	R_Gemmataceae	0.630426	3.77274e-05								R_Comamonadaceae	0.584132	0.000358276	R_Gemmataceae	-0.623853	3.69979e-05
						R_Enterobacteriaceae	-0.558184	0.000403888	R_Pirellulaceae	0.693109	2.79475e-06								R_Enterobacteriaceae	0.616815	0.000131913	R_Pirellulaceae	-0.607278	6.73338e-05
						R_Erwiniaceae	-0.560825	0.000373892	R_Rhizobiaceae	0.665041	9.66303e-06								R_Erwiniaceae	0.55179	0.000872157	R_Rhizobiaceae	-0.731121	2.76104e-07
						R_Pseudomonadaceae	-0.892845	2.51409e-13	R_Comamonadaceae	0.792697	8.29707e-09								R_Pseudomonadaceae	0.829312	2.47082e-09	R_Comamonadaceae	-0.708969	9.05715e-07
						R_Chthoniobacteraceae	0.698023	2.21721e-06	R_Pseudomonadaceae	0.398561	0.0160542								R_Chthoniobacteraceae	-0.66573	2.35815e-05	R_Chthoniobacteraceae	-0.778821	1.37525e-08
						R_Xiphinematobacteraceae	0.568575	0.000296984	R_Chthoniobacteraceae	0.759052	8.06666e-08								R_Xiphinematobacteraceae	-0.370818	0.0336325	R_Xiphinematobacteraceae	-0.328043	0.0474622
						R_Pedosphaeraceae	0.856928	2.56889e-11	R_Xiphinematobacteraceae	0.502856	0.00177367								R_Opitutaceae	-0.866343	7.31172e-11	R_Pedosphaeraceae	-0.626803	3.31384e-05
						R_Opitutaceae	0.772929	3.30809e-08	R_Pedosphaeraceae	0.656325	1.38396e-05								R_Verrucomicrobiaceae	-0.586661	0.000332871	R_Akkermansiaceae	0.811527	1.10726e-09
						R_Verrucomicrobiaceae	0.65038	1.75675e-05	R_Opitutaceae	0.52005	0.00115008								R_Other_Family	-0.839243	1.04968e-09	R_Verrucomicrobiaceae	-0.502444	0.00152971
						R_Other_Family	0.874166	3.32691e-12	R_Akkermansiaceae	-0.742235	2.20159e-07											R_Other_Family	-0.787426	7.39766e-09
									R_Verrucomicrobiaceae	0.728185	4.81204e-07
									R_Other_Family	0.638992	2.7355e-05

## Sheet: Sankey_plot_correlation
from	to	corr	pval	dataset	trt	varieta	anno
R_Bacillaceae	E_Oxalobacteraceae	1	0.000444758	LST_2021	CTRLST	LST	2023
R_Streptomycetaceae	E_Oxalobacteraceae	0.636731	0.00449051	LST_2021	BACLST	LST	2023
R_Comamonadaceae	E_Comamonadaceae	0.853468	0.0034257	LST_2021	LACLST	LST	2023
R_Pseudomonadaceae	E_Oxalobacteraceae	-0.810535	0.00805486	LST_2021	LACLST	LST	2023
R_Other_Family	E_Comamonadaceae	0.804476	0.0089364	LST_2021	LACLST	LST	2023
R_Streptomycetaceae	E_Microbacteriaceae	0.894579	0.00270234	LST_2022	LACLST	LST	2024
R_Muribaculaceae	E_Burkholderiaceae	0.958553	0.000172507	LST_2022	LACLST	LST	2024
R_Prevotellaceae	E_Microbacteriaceae	-0.927743	0.000892767	LST_2022	LACLST	LST	2024
R_Rikenellaceae	E_Microbacteriaceae	-0.877982	0.00413611	LST_2022	LACLST	LST	2024
R_Clostridia_UCG-014	E_Burkholderiaceae	0.891557	0.00293451	LST_2022	LACLST	LST	2024
R_Lachnospiraceae	E_Other_Phylum	-0.842515	0.00864772	LST_2022	LACLST	LST	2024
R_Oscillospirales	E_Microbacteriaceae	-0.87205	0.00474705	LST_2022	LACLST	LST	2024
R_Ruminococcaceae	E_Nocardioidaceae	-0.857201	0.00652234	LST_2022	LACLST	LST	2024
R_Ruminococcaceae	E_Burkholderiaceae	0.931003	0.000779251	LST_2022	LACLST	LST	2024
R_Ruminococcaceae	E_Other_Phylum	-0.942499	0.000455039	LST_2022	LACLST	LST	2024
R_Rhizobiaceae	E_Nocardioidaceae	0.861899	0.00592145	LST_2022	LACLST	LST	2024
R_Rhizobiaceae	E_Burkholderiaceae	-0.929814	0.000819481	LST_2022	LACLST	LST	2024
R_Rhizobiaceae	E_Other_Phylum	0.931858	0.000751146	LST_2022	LACLST	LST	2024
R_Pseudomonadaceae	E_Burkholderiaceae	-0.854973	0.00682038	LST_2022	LACLST	LST	2024
R_Pseudomonadaceae	E_Other_Phylum	0.835294	0.00983599	LST_2022	LACLST	LST	2024
R_Akkermansiaceae	E_Microbacteriaceae	-0.856656	0.00659445	LST_2022	LACLST	LST	2024
R_Bacteroidaceae	E_Nocardioidaceae	-0.79717	0.000127151	LST_2022	BACLST	LST	2024
R_Prevotellaceae	E_Puniceicoccaceae	0.763979	0.000356966	LST_2022	BACLST	LST	2024
R_Ruminococcaceae	E_Nocardioidaceae	-0.757917	0.000423528	LST_2022	BACLST	LST	2024
R_Akkermansiaceae	E_Nocardioidaceae	-0.805868	9.4044e-05	LST_2022	BACLST	LST	2024
R_Bacteroidaceae	E_Phycisphaeraceae	-0.926979	0.00780349	LST_2022	PAELST	LST	2024
R_Bacteroidaceae	E_Pirellulaceae	-0.947074	0.00412766	LST_2022	PAELST	LST	2024
R_Muribaculaceae	E_Other_Phylum	0.952799	0.0032893	LST_2022	PAELST	LST	2024
R_Prevotellaceae	E_Phycisphaeraceae	-0.926438	0.00791812	LST_2022	PAELST	LST	2024
R_Oscillospirales	E_Pirellulaceae	-0.990586	0.000132523	LST_2022	PAELST	LST	2024
R_Ruminococcaceae	E_Vicinamibacterales	0.923973	0.00845042	LST_2022	PAELST	LST	2024
R_Pseudomonadaceae	E_Pla3_lineage	-0.929539	0.00727222	LST_2022	PAELST	LST	2024
R_Other_Family	E_Pirellulaceae	0.918014	0.00980701	LST_2022	PAELST	LST	2024
R_Other_Family	E_Puniceicoccaceae	0.960645	0.0022928	LST_2022	PAELST	LST	2024
R_Bacteroidaceae	E_Chthoniobacteraceae	-0.999947	0.0065405	LST_2022	PSELST	LST	2024
R_Oscillospirales	E_OM190	0.999998	0.00132055	LST_2022	PSELST	LST	2024
R_Rhizobiaceae	E_AEGEAN_169_marine_group	-0.999952	0.00626999	LST_2022	PSELST	LST	2024
R_Rhizobiaceae	E_Burkholderiaceae	-0.999887	0.00955438	LST_2022	PSELST	LST	2024
R_Rhizobiaceae	E_Puniceicoccaceae	-0.999952	0.00622311	LST_2022	PSELST	LST	2024
R_Akkermansiaceae	E_Other_Phylum	-0.999999	0.00104666	LST_2022	PSELST	LST	2024
R_Rhizobiaceae	E_Nocardioidaceae	0.999977	0.00432982	PER_2021	CTRPER	PER	2023
R_f__67-14	E_Oxalobacteraceae	0.65988	0.00743151	PER_2021	BACPER	PER	2023
R_Bacillaceae	E_Erwiniaceae	0.705561	0.00329528	PER_2021	BACPER	PER	2023
R_Chitinophagaceae	E_Rhizobiaceae	0.822217	0.00652526	PER_2021	LACPER	PER	2023
R_Gemmataceae	E_Micromonosporaceae	0.958216	0.00258235	PER_2021	PAEPER	PER	2023
R_Other_Family	E_Comamonadaceae	0.925693	0.00807717	PER_2021	PAEPER	PER	2023
R_Other_Family	E_Oxalobacteraceae	-0.926907	0.00781858	PER_2021	PAEPER	PER	2023
R_Streptomycetaceae	E_OM190	-0.999955	0.00606455	PER_2022	CTRPER	PER	2024
R_Bacteroidaceae	E_Other_Phylum	-0.999953	0.00616292	PER_2022	CTRPER	PER	2024
R_Rhizobiaceae	E_Puniceicoccaceae	-0.999937	0.007137	PER_2022	CTRPER	PER	2024
R_Other_Family	E_OM190	-1	0.000562338	PER_2022	CTRPER	PER	2024
R_Nocardioidaceae	E_Promicromonosporaceae	0.76819	0.00944707	PER_2022	LACPER	PER	2024
R_Nocardioidaceae	E_Nocardioidaceae	0.851532	0.00176993	PER_2022	LACPER	PER	2024
R_Nocardioidaceae	E_OM190	-0.806234	0.00484583	PER_2022	LACPER	PER	2024
R_Nocardioidaceae	E_Pirellulaceae	-0.915605	0.000200251	PER_2022	LACPER	PER	2024
R_Nocardioidaceae	E_AEGEAN_169_marine_group	-0.787804	0.00680504	PER_2022	LACPER	PER	2024
R_Streptomycetaceae	E_Streptomycetaceae	0.839722	0.00236814	PER_2022	LACPER	PER	2024
R_Streptomycetaceae	E_Phycisphaeraceae	-0.816589	0.00394233	PER_2022	LACPER	PER	2024
R_Bacteroidaceae	E_OM190	0.837318	0.00250574	PER_2022	LACPER	PER	2024
R_Bacteroidaceae	E_Phycisphaeraceae	0.848494	0.00191195	PER_2022	LACPER	PER	2024
R_Bacteroidaceae	E_Pirellulaceae	0.836048	0.00258068	PER_2022	LACPER	PER	2024
R_Bacteroidaceae	E_Puniceicoccaceae	0.803334	0.00512326	PER_2022	LACPER	PER	2024
R_Bacteroidaceae	E_Other_Phylum	-0.878687	0.000816467	PER_2022	LACPER	PER	2024
R_Muribaculaceae	E_Bacillaceae	0.76665	0.00968096	PER_2022	LACPER	PER	2024
R_Muribaculaceae	E_OM190	0.876786	0.000866788	PER_2022	LACPER	PER	2024
R_Muribaculaceae	E_Phycisphaeraceae	0.914047	0.000215033	PER_2022	LACPER	PER	2024
R_Muribaculaceae	E_Puniceicoccaceae	0.80352	0.00510508	PER_2022	LACPER	PER	2024
R_Prevotellaceae	E_OM190	0.790707	0.00646457	PER_2022	LACPER	PER	2024
R_Prevotellaceae	E_Other_Phylum	-0.82167	0.00354634	PER_2022	LACPER	PER	2024
R_Rikenellaceae	E_Pirellulaceae	0.787066	0.00689362	PER_2022	LACPER	PER	2024
R_Rikenellaceae	E_Burkholderiaceae	0.773931	0.00860983	PER_2022	LACPER	PER	2024
R_Rikenellaceae	E_Other_Phylum	-0.787442	0.00684837	PER_2022	LACPER	PER	2024
R_Tannerellaceae	E_Phycisphaeraceae	0.789857	0.00656303	PER_2022	LACPER	PER	2024
R_Tannerellaceae	E_Other_Phylum	-0.825939	0.0032364	PER_2022	LACPER	PER	2024
R_Christensenellaceae	E_Other_Phylum	-0.923817	0.000134322	PER_2022	LACPER	PER	2024
R_Clostridia_UCG-014	E_OM190	0.780578	0.00770766	PER_2022	LACPER	PER	2024
R_Clostridia_UCG-014	E_Pirellulaceae	0.796837	0.00578567	PER_2022	LACPER	PER	2024
R_Clostridia_UCG-014	E_Other_Phylum	-0.821205	0.00358129	PER_2022	LACPER	PER	2024
R_Lachnospiraceae	E_Other_Phylum	-0.892174	0.000518258	PER_2022	LACPER	PER	2024
R_Oscillospirales	E_OM190	0.836181	0.00257278	PER_2022	LACPER	PER	2024
R_Oscillospirales	E_Other_Phylum	-0.834829	0.0026542	PER_2022	LACPER	PER	2024
R_Ruminococcaceae	E_Burkholderiaceae	0.807087	0.00476628	PER_2022	LACPER	PER	2024
R_Rhizobiaceae	E_Phycisphaeraceae	-0.915117	0.0002048	PER_2022	LACPER	PER	2024
R_Rhizobiaceae	E_Pirellulaceae	-0.869032	0.00109571	PER_2022	LACPER	PER	2024
R_Pseudomonadaceae	E_Promicromonosporaceae	0.823921	0.0033804	PER_2022	LACPER	PER	2024
R_Akkermansiaceae	E_Phycisphaeraceae	0.774228	0.00856802	PER_2022	LACPER	PER	2024
R_Akkermansiaceae	E_Pirellulaceae	0.779354	0.00786842	PER_2022	LACPER	PER	2024
R_Akkermansiaceae	E_Other_Phylum	-0.889397	0.000571744	PER_2022	LACPER	PER	2024
R_Other_Family	E_Other_Phylum	0.87714	0.000857242	PER_2022	LACPER	PER	2024
R_Nocardioidaceae	E_Promicromonosporaceae	0.890308	8.67736e-06	PER_2022	BACPER	PER	2024
R_Nocardioidaceae	E_Pirellulaceae	-0.780175	0.000600913	PER_2022	BACPER	PER	2024
R_Nocardioidaceae	E_Rubritaleaceae	-0.785632	0.000517639	PER_2022	BACPER	PER	2024
R_Bacteroidaceae	E_Rubritaleaceae	0.80659	0.000280013	PER_2022	BACPER	PER	2024
R_Tannerellaceae	E_Rubritaleaceae	0.824049	0.000158345	PER_2022	BACPER	PER	2024
R_Clostridia_UCG-014	E_Promicromonosporaceae	-0.777641	0.000643117	PER_2022	BACPER	PER	2024
R_Clostridia_UCG-014	E_Rubritaleaceae	0.873126	2.14043e-05	PER_2022	BACPER	PER	2024
R_Lachnospiraceae	E_Puniceicoccaceae	0.761184	0.000979755	PER_2022	BACPER	PER	2024
R_Ruminococcaceae	E_Phycisphaeraceae	0.807091	0.000275693	PER_2022	BACPER	PER	2024
R_Ruminococcaceae	E_Puniceicoccaceae	0.767898	0.000828477	PER_2022	BACPER	PER	2024
R_Rhizobiaceae	E_Nocardioidaceae	0.79573	0.000388336	PER_2022	BACPER	PER	2024
R_Rhizobiaceae	E_Pirellulaceae	-0.811596	0.000239197	PER_2022	BACPER	PER	2024
R_Pseudomonadaceae	E_Pseudomonadaceae	0.977613	3.50774e-10	PER_2022	BACPER	PER	2024
R_Pseudomonadaceae	E_Rubritaleaceae	-0.777503	0.000645477	PER_2022	BACPER	PER	2024
R_Akkermansiaceae	E_Phycisphaeraceae	0.771595	0.000753628	PER_2022	BACPER	PER	2024
R_Akkermansiaceae	E_Rubritaleaceae	0.812245	0.000234284	PER_2022	BACPER	PER	2024
R_Tannerellaceae	E_Vicinamibacterales	0.92562	0.0080928	PER_2022	PAEPER	PER	2024
R_Tannerellaceae	E_Nocardioidaceae	-0.947563	0.00405244	PER_2022	PAEPER	PER	2024
R_Tannerellaceae	E_Flavobacteriaceae	0.929106	0.00736087	PER_2022	PAEPER	PER	2024
R_Clostridia_UCG-014	E_OM190	0.92357	0.00853902	PER_2022	PAEPER	PER	2024
R_Clostridia_UCG-014	E_AEGEAN_169_marine_group	0.926609	0.00788175	PER_2022	PAEPER	PER	2024
R_Streptomycetaceae	E_Phycisphaeraceae	-0.999982	0.00386119	PER_2022	PSEPER	PER	2024
R_Prevotellaceae	E_Streptomycetaceae	-0.999995	0.00203451	PER_2022	PSEPER	PER	2024
R_Christensenellaceae	E_Puniceicoccaceae	0.999881	0.00983395	PER_2022	PSEPER	PER	2024
R_Akkermansiaceae	E_Burkholderiaceae	0.999988	0.00307145	PER_2022	PSEPER	PER	2024
R_Tannerellaceae	E_Pirellulaceae	0.762195	0.0103809	PER_2022	LACPER	PER	2024
R_Tannerellaceae	E_Other_Phylum	-0.814593	0.00410613	PER_2022	LACPER	PER	2024
R_Christensenellaceae	E_OM190	0.757576	0.0159208	PER_2022	LACPER	PER	2024
R_Christensenellaceae	E_Other_Phylum	-0.915152	0.000466722	PER_2022	LACPER	PER	2024
R_Clostridia_UCG-014	E_OM190	0.842424	0.00445903	PER_2022	LACPER	PER	2024
R_Clostridia_UCG-014	E_Pirellulaceae	0.778119	0.00803314	PER_2022	LACPER	PER	2024
R_Clostridia_UCG-014	E_Other_Phylum	-0.854545	0.00350474	PER_2022	LACPER	PER	2024
R_Lachnospiraceae	E_OM190	0.818182	0.00681113	PER_2022	LACPER	PER	2024
R_Lachnospiraceae	E_Other_Phylum	-0.854545	0.00350474	PER_2022	LACPER	PER	2024
R_Oscillospirales	E_OM190	0.842424	0.00445903	PER_2022	LACPER	PER	2024
R_Oscillospirales	E_Other_Phylum	-0.878788	0.00197706	PER_2022	LACPER	PER	2024
R_Ruminococcaceae	E_Burkholderiaceae	0.759882	0.010758	PER_2022	LACPER	PER	2024
R_Rhizobiaceae	E_OM190	-0.927273	0.000130162	PER_2022	LACPER	PER	2024
R_Rhizobiaceae	E_Phycisphaeraceae	-0.978728	8.73148e-07	PER_2022	LACPER	PER	2024
R_Rhizobiaceae	E_Pirellulaceae	-0.802435	0.00521146	PER_2022	LACPER	PER	2024
R_Rhizobiaceae	E_Puniceicoccaceae	-0.768307	0.00942943	PER_2022	LACPER	PER	2024
R_Akkermansiaceae	E_OM190	0.830303	0.0055568	PER_2022	LACPER	PER	2024
R_Akkermansiaceae	E_Other_Phylum	-0.866667	0.00268142	PER_2022	LACPER	PER	2024
R_Other_Family	E_Other_Phylum	0.866667	0.00268142	PER_2022	LACPER	PER	2024
R_Nocardioidaceae	E_Nocardioidaceae	0.806457	0.000281173	PER_2022	BACPER	PER	2024
R_Nocardioidaceae	E_Rubritaleaceae	-0.824069	0.000158233	PER_2022	BACPER	PER	2024
R_Bacteroidaceae	E_Burkholderiaceae	0.820165	0.000180681	PER_2022	BACPER	PER	2024
R_Bacteroidaceae	E_Rubritaleaceae	0.845614	7.15134e-05	PER_2022	BACPER	PER	2024
R_Tannerellaceae	E_Rubritaleaceae	0.795344	0.000392736	PER_2022	BACPER	PER	2024
R_Christensenellaceae	E_Burkholderiaceae	0.791387	0.000440245	PER_2022	BACPER	PER	2024
R_Clostridia_UCG-014	E_Burkholderiaceae	0.830957	0.000124226	PER_2022	BACPER	PER	2024
R_Clostridia_UCG-014	E_Rubritaleaceae	0.894088	6.97364e-06	PER_2022	BACPER	PER	2024
R_Lachnospiraceae	E_Puniceicoccaceae	0.852547	5.3989e-05	PER_2022	BACPER	PER	2024
R_Ruminococcaceae	E_OM190	0.788875	0.000472781	PER_2022	BACPER	PER	2024
R_Ruminococcaceae	E_Phycisphaeraceae	0.759437	0.0010226	PER_2022	BACPER	PER	2024
R_Ruminococcaceae	E_Puniceicoccaceae	0.87757	1.71672e-05	PER_2022	BACPER	PER	2024
R_Rhizobiaceae	E_Nocardioidaceae	0.79212	0.000431114	PER_2022	BACPER	PER	2024
R_Rhizobiaceae	E_Burkholderiaceae	-0.838151	9.53683e-05	PER_2022	BACPER	PER	2024
R_Rhizobiaceae	E_Rubritaleaceae	-0.775595	0.000678937	PER_2022	BACPER	PER	2024
R_Pseudomonadaceae	E_Pseudomonadaceae	0.882725	1.31481e-05	PER_2022	BACPER	PER	2024
R_Akkermansiaceae	E_AEGEAN_169_marine_group	0.777084	0.000652709	PER_2022	BACPER	PER	2024
R_Akkermansiaceae	E_Burkholderiaceae	0.823762	0.000159911	PER_2022	BACPER	PER	2024
R_Akkermansiaceae	E_Rubritaleaceae	0.842023	8.22868e-05	PER_2022	BACPER	PER	2024
R_Prevotellaceae	E_Burkholderiaceae	0.927634	0.00766584	PER_2022	PAEPER	PER	2024
R_Rikenellaceae	E_Phycisphaeraceae	0.942857	0.0166667	PER_2022	PAEPER	PER	2024
R_Rikenellaceae	E_AEGEAN_169_marine_group	0.885714	0.0333333	PER_2022	PAEPER	PER	2024
R_Rikenellaceae	E_Puniceicoccaceae	0.885714	0.0333333	PER_2022	PAEPER	PER	2024
R_Rikenellaceae	E_Other_Phylum	-0.885714	0.0333333	PER_2022	PAEPER	PER	2024
R_Tannerellaceae	E_Vicinamibacterales	0.942857	0.0166667	PER_2022	PAEPER	PER	2024
R_Tannerellaceae	E_Microbacteriaceae	-0.885714	0.0333333	PER_2022	PAEPER	PER	2024
R_Tannerellaceae	E_Nocardioidaceae	-1	0.00277778	PER_2022	PAEPER	PER	2024
R_Tannerellaceae	E_Flavobacteriaceae	0.942857	0.0166667	PER_2022	PAEPER	PER	2024
R_Tannerellaceae	E_Bacillaceae	-0.927634	0.00766584	PER_2022	PAEPER	PER	2024
R_Tannerellaceae	E_OM190	0.840668	0.0360576	PER_2022	PAEPER	PER	2024
R_Tannerellaceae	E_Phycisphaeraceae	0.885714	0.0333333	PER_2022	PAEPER	PER	2024
R_Tannerellaceae	E_Puniceicoccaceae	0.942857	0.0166667	PER_2022	PAEPER	PER	2024
R_Christensenellaceae	E_Nocardioidaceae	-0.942857	0.0166667	PER_2022	PAEPER	PER	2024
R_Christensenellaceae	E_Flavobacteriaceae	0.885714	0.0333333	PER_2022	PAEPER	PER	2024
R_Christensenellaceae	E_Bacillaceae	-0.840668	0.0360576	PER_2022	PAEPER	PER	2024
R_Christensenellaceae	E_Phycisphaeraceae	0.942857	0.0166667	PER_2022	PAEPER	PER	2024
R_Christensenellaceae	E_Pirellulaceae	0.885714	0.0333333	PER_2022	PAEPER	PER	2024
R_Christensenellaceae	E_Puniceicoccaceae	0.885714	0.0333333	PER_2022	PAEPER	PER	2024
R_Christensenellaceae	E_Other_Phylum	-0.885714	0.0333333	PER_2022	PAEPER	PER	2024
R_Clostridia_UCG-014	E_OM190	0.840668	0.0360576	PER_2022	PAEPER	PER	2024
R_Clostridia_UCG-014	E_Phycisphaeraceae	0.885714	0.0333333	PER_2022	PAEPER	PER	2024
R_Clostridia_UCG-014	E_AEGEAN_169_marine_group	0.942857	0.0166667	PER_2022	PAEPER	PER	2024
R_Clostridia_UCG-014	E_Burkholderiaceae	0.840668	0.0360576	PER_2022	PAEPER	PER	2024
R_Clostridia_UCG-014	E_Puniceicoccaceae	0.942857	0.0166667	PER_2022	PAEPER	PER	2024
R_Pseudomonadaceae	E_Gemmataceae	-0.869657	0.0243769	PER_2022	PAEPER	PER	2024
R_Pseudomonadaceae	E_Rubritaleaceae	-0.840668	0.0360576	PER_2022	PAEPER	PER	2024

## Sheet: Correlation_R-E
from	to	corr ®	pval	treatment	dataset
R_Micrococcaceae	E_Micromonosporaceae	0.997362	0.0462541	CTRLST	LST_2023
R_Nocardioidaceae	E_Micromonosporaceae	0.998647	0.0331203	CTRLST	LST_2023
R_f__67-14	E_Micromonosporaceae	0.999851	0.0109939	CTRLST	LST_2023
R_f__67-14	E_Comamonadaceae	0.998409	0.0359121	CTRLST	LST_2023
R_Chitinophagaceae	E_Comamonadaceae	-0.99741	0.0458303	CTRLST	LST_2023
R_AKIW781	E_Rhizobiaceae	0.998215	0.0380407	CTRLST	LST_2023
R_AKIW781	E_Pseudomonadaceae	-0.998138	0.0388559	CTRLST	LST_2023
R_JG30-KF-CM45	E_Micromonosporaceae	0.997658	0.043574	CTRLST	LST_2023
R_S085	E_Nocardioidaceae	-0.998944	0.0292643	CTRLST	LST_2023
R_S085	E_Other_Family	0.999917	0.00820031	CTRLST	LST_2023
R_Bacillaceae	E_Oxalobacteraceae	1	0.000444758	CTRLST	LST_2023
R_Anaeromyxobacteraceae	E_Micromonosporaceae	0.999783	0.0132557	CTRLST	LST_2023
R_Haliangiaceae	E_Nocardioidaceae	-0.999123	0.0266691	CTRLST	LST_2023
R_Haliangiaceae	E_Other_Family	0.999961	0.0056051	CTRLST	LST_2023
R_BIrii41	E_Lactobacillaceae	0.999985	0.00346234	CTRLST	LST_2023
R_Sandaracinaceae	E_Comamonadaceae	-0.999012	0.0283077	CTRLST	LST_2023
R_Gemmataceae	E_Lactobacillaceae	0.997597	0.044147	CTRLST	LST_2023
R_Erwiniaceae	E_Comamonadaceae	0.998672	0.0328128	CTRLST	LST_2023
R_Pseudomonadaceae	E_Other_Family	-0.998355	0.0365186	CTRLST	LST_2023
R_Other_Family	E_Oxalobacteraceae	0.999213	0.0252551	CTRLST	LST_2023
R_Bryobacteraceae	E_Pseudomonadaceae	-0.508183	0.0312966	BACLST	LST_2023
R_Streptomycetaceae	E_Oxalobacteraceae	0.636731	0.00449051	BACLST	LST_2023
R_Caldilineaceae	E_Comamonadaceae	-0.539305	0.0254745	BACLST	LST_2023
R_AKIW781	E_Promicromonosporaceae	-0.71432	0.00127509	BACLST	LST_2023
R_Lachnospiraceae	E_Comamonadaceae	0.551777	0.0329693	BACLST	LST_2023
R_Oscillospirales	E_Comamonadaceae	0.88959	0.0433034	BACLST	LST_2023
R_bacteriap25	E_Lactobacillaceae	0.516482	0.0282012	BACLST	LST_2023
R_bacteriap25	E_Peptostreptococcaceae	0.732793	0.0386484	BACLST	LST_2023
R_Myxococcaceae	E_Peptostreptococcaceae	0.856144	0.00666265	BACLST	LST_2023
R_Polyangiaceae	E_Micromonosporaceae	0.52787	0.0294122	BACLST	LST_2023
R_Polyangiaceae	E_Nocardioidaceae	0.53148	0.023215	BACLST	LST_2023
R_Polyangiaceae	E_Streptomycetaceae	0.59416	0.00931807	BACLST	LST_2023
R_Sandaracinaceae	E_Pseudonocardiaceae	0.600795	0.00837017	BACLST	LST_2023
R_Sandaracinaceae	E_Streptomycetaceae	0.57538	0.0124761	BACLST	LST_2023
R_Rhizobiaceae	E_Promicromonosporaceae	0.528726	0.0240747	BACLST	LST_2023
R_Enterobacteriaceae	E_Bacillaceae	0.723809	0.00778383	BACLST	LST_2023
R_Enterobacteriaceae	E_Peptostreptococcaceae	-0.81213	0.0143293	BACLST	LST_2023
R_Enterobacteriaceae	E_Erwiniaceae	0.500917	0.0405412	BACLST	LST_2023
R_Erwiniaceae	E_Promicromonosporaceae	0.510756	0.03031	BACLST	LST_2023
R_Erwiniaceae	E_Bacillaceae	0.738117	0.003967	BACLST	LST_2023
R_Pseudomonadaceae	E_Pseudomonadaceae	0.506336	0.0320197	BACLST	LST_2023
R_Xiphinematobacteraceae	E_Erwiniaceae	-0.61606	0.00845685	BACLST	LST_2023
R_Pedosphaeraceae	E_Lactobacillaceae	0.59262	0.00954995	BACLST	LST_2023
R_Opitutaceae	E_Bacillaceae	-0.558461	0.0472908	BACLST	LST_2023
R_Other_Family	E_Promicromonosporaceae	-0.524908	0.025307	BACLST	LST_2023
R_Vicinamibacteraceae	E_Oxalobacteraceae	0.758067	0.0179328	LACLST	LST_2023
R_Nocardioidaceae	E_Erwiniaceae	-0.670721	0.0479902	LACLST	LST_2023
R_f__67-14	E_Erwiniaceae	-0.778323	0.0134913	LACLST	LST_2023
R_KD4-96	E_Lactobacillaceae	0.708584	0.0491355	LACLST	LST_2023
R_KD4-96	E_Erwiniaceae	-0.669227	0.0486766	LACLST	LST_2023
R_Paenibacillaceae	E_Promicromonosporaceae	0.874887	0.00201397	LACLST	LST_2023
R_Paenibacillaceae	E_Pseudonocardiaceae	0.814442	0.00751891	LACLST	LST_2023
R_Paenibacillaceae	E_Bacillaceae	-0.730329	0.0254537	LACLST	LST_2023
R_Paenibacillaceae	E_Other_Family	0.711977	0.0314217	LACLST	LST_2023
R_Myxococcaceae	E_Comamonadaceae	0.795964	0.0102817	LACLST	LST_2023
R_Haliangiaceae	E_Rhizobiaceae	0.831085	0.00550576	LACLST	LST_2023
R_Haliangiaceae	E_Comamonadaceae	0.917744	0.000484593	LACLST	LST_2023
R_Haliangiaceae	E_Oxalobacteraceae	0.696349	0.0371683	LACLST	LST_2023
R_Haliangiaceae	E_Erwiniaceae	-0.670833	0.0479392	LACLST	LST_2023
R_BIrii41	E_Promicromonosporaceae	0.779275	0.0388773	LACLST	LST_2023
R_BIrii41	E_Bacillaceae	-0.762031	0.0464534	LACLST	LST_2023
R_Polyangiaceae	E_Oxalobacteraceae	0.770044	0.0428407	LACLST	LST_2023
R_Sandaracinaceae	E_Comamonadaceae	0.672941	0.0469817	LACLST	LST_2023
R_Sandaracinaceae	E_Oxalobacteraceae	0.705115	0.0338679	LACLST	LST_2023
R_Sandaracinaceae	E_Erwiniaceae	-0.691017	0.0392745	LACLST	LST_2023
R_Pirellulaceae	E_Streptomycetaceae	-0.759939	0.0174865	LACLST	LST_2023
R_Comamonadaceae	E_Comamonadaceae	0.853468	0.0034257	LACLST	LST_2023
R_Pseudomonadaceae	E_Comamonadaceae	-0.692268	0.0387736	LACLST	LST_2023
R_Pseudomonadaceae	E_Oxalobacteraceae	-0.810535	0.00805486	LACLST	LST_2023
R_Xiphinematobacteraceae	E_Rhizobiaceae	-0.759176	0.0176675	LACLST	LST_2023
R_Verrucomicrobiaceae	E_Rhizobiaceae	0.72996	0.0255659	LACLST	LST_2023
R_Verrucomicrobiaceae	E_Oxalobacteraceae	0.771746	0.0148417	LACLST	LST_2023
R_Other_Family	E_Comamonadaceae	0.804476	0.0089364	LACLST	LST_2023
R_Blastocatellaceae	E_Other_Family	-0.816639	0.0473494	PAELST	LST_2023
R_TK10	E_Oxalobacteraceae	-0.858668	0.0285507	PAELST	LST_2023
R_TK10	E_Other_Family	0.887844	0.018163	PAELST	LST_2023
R_Anaeromyxobacteraceae	E_Lactobacillaceae	-0.90941	0.0119381	PAELST	LST_2023
R_Anaeromyxobacteraceae	E_Rhizobiaceae	0.833527	0.0392632	PAELST	LST_2023
R_Comamonadaceae	E_Comamonadaceae	-0.8543	0.0302961	PAELST	LST_2023
R_Erwiniaceae	E_Rhizobiaceae	0.859675	0.0281552	PAELST	LST_2023
R_Blastocatellaceae	E_Blastocatellaceae	0.999539	0.0193389	LACLST	LST_2024
R_Blastocatellaceae	E_Promicromonosporaceae	0.999539	0.0193389	LACLST	LST_2024
R_Pyrinomonadaceae	E_Promicromonosporaceae	0.999991	0.00267504	LACLST	LST_2024
R_Pyrinomonadaceae	E_Flavobacteriaceae	-0.997671	0.0434583	LACLST	LST_2024
R_Micrococcaceae	E_Microbacteriaceae	0.847318	0.00791039	LACLST	LST_2024
R_Micrococcaceae	E_Flavobacteriaceae	-0.736903	0.0370179	LACLST	LST_2024
R_Micrococcaceae	E_SAR202_clade	-0.842689	0.00862019	LACLST	LST_2024
R_Micrococcaceae	E_Burkholderiaceae	-0.781523	0.0219858	LACLST	LST_2024
R_Nocardioidaceae	E_Vicinamibacterales	-0.758696	0.0290759	LACLST	LST_2024
R_Nocardioidaceae	E_Microbacteriaceae	0.793551	0.0187323	LACLST	LST_2024
R_Nocardioidaceae	E_Nocardioidaceae	0.765861	0.0267182	LACLST	LST_2024
R_Nocardioidaceae	E_SAR202_clade	-0.942813	0.000447728	LACLST	LST_2024
R_Nocardioidaceae	E_OM190	-0.758087	0.0292823	LACLST	LST_2024
R_Nocardioidaceae	E_Phycisphaeraceae	-0.751055	0.0317273	LACLST	LST_2024
R_Nocardioidaceae	E_Pirellulaceae	-0.759132	0.028929	LACLST	LST_2024
R_Nocardioidaceae	E_Burkholderiaceae	-0.729899	0.0398223	LACLST	LST_2024
R_Nocardioidaceae	E_Pseudomonadaceae	0.726583	0.0411939	LACLST	LST_2024
R_Nocardioidaceae	E_Other_Phylum	0.791782	0.0191905	LACLST	LST_2024
R_Streptomycetaceae	E_Microbacteriaceae	0.894579	0.00270234	LACLST	LST_2024
R_Streptomycetaceae	E_Burkholderiaceae	-0.743917	0.0343333	LACLST	LST_2024
R_f__67-14	E_Gemmataceae	0.758818	0.0290349	LACLST	LST_2024
R_Bacteroidaceae	E_Blastocatellaceae	-0.828783	0.0109919	LACLST	LST_2024
R_Bacteroidaceae	E_Gemmataceae	0.817319	0.0132292	LACLST	LST_2024
R_Bacteroidaceae	E_Chthoniobacteraceae	-0.793007	0.0188724	LACLST	LST_2024
R_Muribaculaceae	E_Nocardioidaceae	-0.809722	0.0148585	LACLST	LST_2024
R_Muribaculaceae	E_SAR202_clade	0.833232	0.0101933	LACLST	LST_2024
R_Muribaculaceae	E_Burkholderiaceae	0.958553	0.000172507	LACLST	LST_2024
R_Muribaculaceae	E_Chthoniobacteraceae	-0.728467	0.0404113	LACLST	LST_2024
R_Muribaculaceae	E_Other_Phylum	-0.821602	0.0123627	LACLST	LST_2024
R_Prevotellaceae	E_Microbacteriaceae	-0.927743	0.000892767	LACLST	LST_2024
R_Prevotellaceae	E_Promicromonosporaceae	-0.72629	0.0413165	LACLST	LST_2024
R_Rikenellaceae	E_Microbacteriaceae	-0.877982	0.00413611	LACLST	LST_2024
R_Rikenellaceae	E_Gemmataceae	0.770815	0.0251593	LACLST	LST_2024
R_Chitinophagaceae	E_JG30_KF_CM45	0.814612	0.0483671	LACLST	LST_2024
R_Roseiflexaceae	E_Streptomycetaceae	0.742414	0.0348981	LACLST	LST_2024
R_S085	E_Vicinamibacterales	0.868806	0.0246886	LACLST	LST_2024
R_S085	E_Microscillaceae	-0.873523	0.022983	LACLST	LST_2024
R_TK10	E_Bacillaceae	0.970361	0.0296389	LACLST	LST_2024
R_Bacillaceae	E_JG30_KF_CM45	-0.850822	0.0152089	LACLST	LST_2024
R_Paenibacillaceae	E_Streptomycetaceae	0.981351	0.0186494	LACLST	LST_2024
R_Paenibacillaceae	E_SAR202_clade	-0.972718	0.0272824	LACLST	LST_2024
R_Paenibacillaceae	E_Chthoniobacteraceae	0.952479	0.0475209	LACLST	LST_2024
R_Paenibacillaceae	E_Rubritaleaceae	-0.987346	0.0126543	LACLST	LST_2024
R_Christensenellaceae	E_Vicinamibacterales	0.744768	0.034016	LACLST	LST_2024
R_Christensenellaceae	E_Nocardioidaceae	-0.732502	0.0387656	LACLST	LST_2024
R_Christensenellaceae	E_Streptomycetaceae	-0.720887	0.0436159	LACLST	LST_2024
R_Christensenellaceae	E_SAR202_clade	0.935686	0.000633375	LACLST	LST_2024
R_Christensenellaceae	E_OM190	0.748582	0.032616	LACLST	LST_2024
R_Christensenellaceae	E_Phycisphaeraceae	0.750652	0.031871	LACLST	LST_2024
R_Christensenellaceae	E_Pirellulaceae	0.748086	0.0327958	LACLST	LST_2024
R_Christensenellaceae	E_Pseudomonadaceae	-0.728606	0.0403537	LACLST	LST_2024
R_Christensenellaceae	E_Rubritaleaceae	0.750655	0.03187	LACLST	LST_2024
R_Christensenellaceae	E_Other_Phylum	-0.749847	0.0321596	LACLST	LST_2024
R_Clostridia_UCG-014	E_Microbacteriaceae	-0.711168	0.0479435	LACLST	LST_2024
R_Clostridia_UCG-014	E_Nocardioidaceae	-0.751651	0.0315153	LACLST	LST_2024
R_Clostridia_UCG-014	E_Burkholderiaceae	0.891557	0.00293451	LACLST	LST_2024
R_Clostridia_UCG-014	E_Other_Phylum	-0.829485	0.0108634	LACLST	LST_2024
R_Lachnospiraceae	E_Blastocatellaceae	-0.857101	0.00653554	LACLST	LST_2024
R_Lachnospiraceae	E_Nocardioidaceae	-0.750373	0.0319706	LACLST	LST_2024
R_Lachnospiraceae	E_Microscillaceae	-0.730566	0.03955	LACLST	LST_2024
R_Lachnospiraceae	E_Burkholderiaceae	0.830884	0.0106101	LACLST	LST_2024
R_Lachnospiraceae	E_Chthoniobacteraceae	-0.857683	0.00645893	LACLST	LST_2024
R_Lachnospiraceae	E_Other_Phylum	-0.842515	0.00864772	LACLST	LST_2024
R_Oscillospirales	E_Microbacteriaceae	-0.87205	0.00474705	LACLST	LST_2024
R_Oscillospirales	E_SAR202_clade	0.716798	0.0454063	LACLST	LST_2024
R_Oscillospirales	E_Burkholderiaceae	0.820248	0.0126327	LACLST	LST_2024
R_Oscillospirales	E_Puniceicoccaceae	0.723103	0.0426636	LACLST	LST_2024
R_Oscillospirales	E_Other_Phylum	-0.749765	0.032189	LACLST	LST_2024
R_Ruminococcaceae	E_Blastocatellaceae	-0.725078	0.0418258	LACLST	LST_2024
R_Ruminococcaceae	E_Nocardioidaceae	-0.857201	0.00652234	LACLST	LST_2024
R_Ruminococcaceae	E_Microscillaceae	-0.727265	0.0409096	LACLST	LST_2024
R_Ruminococcaceae	E_SAR202_clade	0.813564	0.0140197	LACLST	LST_2024
R_Ruminococcaceae	E_AEGEAN_169_marine_group	0.786476	0.0206068	LACLST	LST_2024
R_Ruminococcaceae	E_Burkholderiaceae	0.931003	0.000779251	LACLST	LST_2024
R_Ruminococcaceae	E_Chthoniobacteraceae	-0.824827	0.0117346	LACLST	LST_2024
R_Ruminococcaceae	E_Puniceicoccaceae	0.723329	0.0425673	LACLST	LST_2024
R_Ruminococcaceae	E_Other_Phylum	-0.942499	0.000455039	LACLST	LST_2024
R_BIrii41	E_Rubritaleaceae	-0.998269	0.0374621	LACLST	LST_2024
R_Polyangiaceae	E_AEGEAN_169_marine_group	0.985805	0.0141949	LACLST	LST_2024
R_Polyangiaceae	E_DEV007	0.992241	0.0077586	LACLST	LST_2024
R_WD2101_soil_group	E_Microbacteriaceae	0.898357	0.0149719	LACLST	LST_2024
R_WD2101_soil_group	E_Promicromonosporaceae	0.830012	0.0408879	LACLST	LST_2024
R_WD2101_soil_group	E_Flavobacteriaceae	-0.939541	0.00537249	LACLST	LST_2024
R_WD2101_soil_group	E_AEGEAN_169_marine_group	-0.872952	0.0231866	LACLST	LST_2024
R_WD2101_soil_group	E_Other_Phylum	0.811806	0.0497929	LACLST	LST_2024
R_Pirellulaceae	E_Vicinamibacteraceae	0.829279	0.010901	LACLST	LST_2024
R_Rhizobiaceae	E_Blastocatellaceae	0.716798	0.0454063	LACLST	LST_2024
R_Rhizobiaceae	E_Microbacteriaceae	0.758415	0.0291711	LACLST	LST_2024
R_Rhizobiaceae	E_Nocardioidaceae	0.861899	0.00592145	LACLST	LST_2024
R_Rhizobiaceae	E_Microscillaceae	0.761264	0.0282169	LACLST	LST_2024
R_Rhizobiaceae	E_SAR202_clade	-0.868462	0.0051432	LACLST	LST_2024
R_Rhizobiaceae	E_OM190	-0.721567	0.0433225	LACLST	LST_2024
R_Rhizobiaceae	E_Pirellulaceae	-0.741717	0.0351622	LACLST	LST_2024
R_Rhizobiaceae	E_AEGEAN_169_marine_group	-0.798803	0.0174124	LACLST	LST_2024
R_Rhizobiaceae	E_Burkholderiaceae	-0.929814	0.000819481	LACLST	LST_2024
R_Rhizobiaceae	E_Puniceicoccaceae	-0.808307	0.0151752	LACLST	LST_2024
R_Rhizobiaceae	E_Other_Phylum	0.931858	0.000751146	LACLST	LST_2024
R_Comamonadaceae	E_Microbacteriaceae	0.944233	0.000415659	LACLST	LST_2024
R_Comamonadaceae	E_Promicromonosporaceae	0.800486	0.0170021	LACLST	LST_2024
R_Enterobacteriaceae	E_Caldilineaceae	0.811552	0.0499229	LACLST	LST_2024
R_Erwiniaceae	E_Blastocatellaceae	0.885068	0.00807758	LACLST	LST_2024
R_Erwiniaceae	E_Vicinamibacterales	-0.815644	0.0253103	LACLST	LST_2024
R_Erwiniaceae	E_Microscillaceae	0.795638	0.0323721	LACLST	LST_2024
R_Erwiniaceae	E_Phycisphaeraceae	-0.76941	0.0431204	LACLST	LST_2024
R_Erwiniaceae	E_Chthoniobacteraceae	0.805773	0.028673	LACLST	LST_2024
R_Erwiniaceae	E_Other_Phylum	0.845196	0.0166306	LACLST	LST_2024
R_Pseudomonadaceae	E_Blastocatellaceae	0.900204	0.00230249	LACLST	LST_2024
R_Pseudomonadaceae	E_Nocardioidaceae	0.756764	0.0297328	LACLST	LST_2024
R_Pseudomonadaceae	E_Microscillaceae	0.709977	0.0484909	LACLST	LST_2024
R_Pseudomonadaceae	E_Burkholderiaceae	-0.854973	0.00682038	LACLST	LST_2024
R_Pseudomonadaceae	E_Chthoniobacteraceae	0.909369	0.00173692	LACLST	LST_2024
R_Pseudomonadaceae	E_Other_Phylum	0.835294	0.00983599	LACLST	LST_2024
R_Chthoniobacteraceae	E_Gemmataceae	-0.791426	0.0192837	LACLST	LST_2024
R_Pedosphaeraceae	E_Microbacteriaceae	0.979511	0.0204888	LACLST	LST_2024
R_Pedosphaeraceae	E_Micromonosporaceae	0.982411	0.0175887	LACLST	LST_2024
R_Pedosphaeraceae	E_Nocardioidaceae	0.983094	0.0169064	LACLST	LST_2024
R_Pedosphaeraceae	E_OM190	-0.959977	0.0400229	LACLST	LST_2024
R_Pedosphaeraceae	E_Phycisphaeraceae	-0.977686	0.0223143	LACLST	LST_2024
R_Pedosphaeraceae	E_Pirellulaceae	-0.957672	0.0423281	LACLST	LST_2024
R_Pedosphaeraceae	E_AEGEAN_169_marine_group	-0.995631	0.00436887	LACLST	LST_2024
R_Pedosphaeraceae	E_Burkholderiaceae	-0.959451	0.0405489	LACLST	LST_2024
R_Pedosphaeraceae	E_Chthoniobacteraceae	0.999188	0.000812422	LACLST	LST_2024
R_Pedosphaeraceae	E_Puniceicoccaceae	-0.967053	0.0329471	LACLST	LST_2024
R_Pedosphaeraceae	E_DEV007	-0.998651	0.00134935	LACLST	LST_2024
R_Pedosphaeraceae	E_Other_Phylum	0.969648	0.0303517	LACLST	LST_2024
R_Akkermansiaceae	E_Vicinamibacterales	0.805138	0.0158998	LACLST	LST_2024
R_Akkermansiaceae	E_Microbacteriaceae	-0.856656	0.00659445	LACLST	LST_2024
R_Akkermansiaceae	E_Promicromonosporaceae	-0.82388	0.0119169	LACLST	LST_2024
R_Akkermansiaceae	E_SAR202_clade	0.855216	0.00678754	LACLST	LST_2024
R_Akkermansiaceae	E_Phycisphaeraceae	0.777441	0.0231644	LACLST	LST_2024
R_Akkermansiaceae	E_Pseudomonadaceae	-0.787625	0.0202947	LACLST	LST_2024
R_Akkermansiaceae	E_Puniceicoccaceae	0.715558	0.0459583	LACLST	LST_2024
R_Verrucomicrobiaceae	E_Vicinamibacterales	-0.888955	0.0436728	LACLST	LST_2024
R_Verrucomicrobiaceae	E_Promicromonosporaceae	0.950799	0.0130035	LACLST	LST_2024
R_Verrucomicrobiaceae	E_Microscillaceae	0.88536	0.0457851	LACLST	LST_2024
R_Verrucomicrobiaceae	E_Flavobacteriaceae	-0.986446	0.00189047	LACLST	LST_2024
R_Verrucomicrobiaceae	E_Phycisphaeraceae	-0.934949	0.0197212	LACLST	LST_2024
R_Other_Family	E_Microbacteriaceae	0.759441	0.0288251	LACLST	LST_2024
R_Other_Family	E_Burkholderiaceae	-0.788567	0.020041	LACLST	LST_2024
R_Blastocatellaceae	E_Gemmataceae	0.896676	0.00254836	BACLST	LST_2024
R_Blastocatellaceae	E_Pseudomonadaceae	0.760871	0.0283473	BACLST	LST_2024
R_Blastocatellaceae	E_Rubritaleaceae	-0.71354	0.0468642	BACLST	LST_2024
R_Pyrinomonadaceae	E_Streptomycetaceae	0.791208	0.0340681	BACLST	LST_2024
R_Pyrinomonadaceae	E_type_III	-0.889072	0.0436045	BACLST	LST_2024
R_Vicinamibacteraceae	E_Vicinamibacterales	0.708901	0.0217169	BACLST	LST_2024
R_Vicinamibacteraceae	E_JG30_KF_CM45	-0.700417	0.0240856	BACLST	LST_2024
R_Vicinamibacteraceae	E_type_III	0.707413	0.049682	BACLST	LST_2024
R_Micrococcaceae	E_Blastocatellaceae	0.855549	0.0140699	BACLST	LST_2024
R_Micrococcaceae	E_Microbacteriaceae	0.803969	0.00901289	BACLST	LST_2024
R_Micrococcaceae	E_Nocardioidaceae	0.812902	0.00772711	BACLST	LST_2024
R_Micrococcaceae	E_OM190	-0.727221	0.026407	BACLST	LST_2024
R_Micrococcaceae	E_Phycisphaeraceae	-0.689396	0.0399294	BACLST	LST_2024
R_Micrococcaceae	E_Pirellulaceae	-0.72979	0.0256174	BACLST	LST_2024
R_Nocardioidaceae	E_Vicinamibacterales	-0.536262	0.04806	BACLST	LST_2024
R_Nocardioidaceae	E_Microbacteriaceae	0.742592	0.00234866	BACLST	LST_2024
R_Nocardioidaceae	E_Promicromonosporaceae	0.859599	8.11587e-05	BACLST	LST_2024
R_Nocardioidaceae	E_Micromonosporaceae	0.778849	0.00102899	BACLST	LST_2024
R_Nocardioidaceae	E_Nocardioidaceae	0.877648	3.70242e-05	BACLST	LST_2024
R_Nocardioidaceae	E_Streptomycetaceae	0.590923	0.0260611	BACLST	LST_2024
R_Nocardioidaceae	E_Microscillaceae	0.657177	0.0146602	BACLST	LST_2024
R_Nocardioidaceae	E_Roseiflexaceae	0.747099	0.0052314	BACLST	LST_2024
R_Nocardioidaceae	E_SAR202_clade	-0.561211	0.0367883	BACLST	LST_2024
R_Nocardioidaceae	E_type_III	-0.637364	0.0257894	BACLST	LST_2024
R_Nocardioidaceae	E_OM190	-0.622247	0.0174872	BACLST	LST_2024
R_Nocardioidaceae	E_Phycisphaeraceae	-0.732323	0.00289816	BACLST	LST_2024
R_Nocardioidaceae	E_Pla3_lineage	-0.756587	0.00173611	BACLST	LST_2024
R_Nocardioidaceae	E_Pirellulaceae	-0.620482	0.017904	BACLST	LST_2024
R_Nocardioidaceae	E_AEGEAN_169_marine_group	-0.730316	0.00301646	BACLST	LST_2024
R_Nocardioidaceae	E_Burkholderiaceae	-0.813834	0.000397219	BACLST	LST_2024
R_Nocardioidaceae	E_Puniceicoccaceae	-0.630404	0.0156566	BACLST	LST_2024
R_Streptomycetaceae	E_Microbacteriaceae	0.635737	0.0145412	BACLST	LST_2024
R_Streptomycetaceae	E_Promicromonosporaceae	0.831284	0.000229088	BACLST	LST_2024
R_Streptomycetaceae	E_Nocardioidaceae	0.551637	0.0408539	BACLST	LST_2024
R_Streptomycetaceae	E_Streptomycetaceae	0.895421	1.50237e-05	BACLST	LST_2024
R_Streptomycetaceae	E_Microscillaceae	0.889497	0.000107499	BACLST	LST_2024
R_Streptomycetaceae	E_Roseiflexaceae	0.761572	0.00646083	BACLST	LST_2024
R_Streptomycetaceae	E_Pla3_lineage	-0.734826	0.00275572	BACLST	LST_2024
R_Streptomycetaceae	E_Pirellulaceae	-0.554789	0.0394806	BACLST	LST_2024
R_Streptomycetaceae	E_Burkholderiaceae	-0.64604	0.012559	BACLST	LST_2024
R_Streptomycetaceae	E_Chthoniobacteraceae	0.728039	0.0169733	BACLST	LST_2024
R_f__67-14	E_Caldilineaceae	-0.670416	0.0481298	BACLST	LST_2024
R_f__67-14	E_Pseudomonadaceae	0.60485	0.0371966	BACLST	LST_2024
R_Bacteroidaceae	E_Microbacteriaceae	-0.647573	0.00494559	BACLST	LST_2024
R_Bacteroidaceae	E_Promicromonosporaceae	-0.716203	0.00180334	BACLST	LST_2024
R_Bacteroidaceae	E_Micromonosporaceae	-0.881714	2.88682e-06	BACLST	LST_2024
R_Bacteroidaceae	E_Nocardioidaceae	-0.79717	0.000127151	BACLST	LST_2024
R_Bacteroidaceae	E_Streptomycetaceae	-0.530813	0.028357	BACLST	LST_2024
R_Bacteroidaceae	E_Pla3_lineage	0.700033	0.00175527	BACLST	LST_2024
R_Bacteroidaceae	E_Pirellulaceae	0.538365	0.0257819	BACLST	LST_2024
R_Bacteroidaceae	E_AEGEAN_169_marine_group	0.556705	0.0202797	BACLST	LST_2024
R_Bacteroidaceae	E_Burkholderiaceae	0.7226	0.00105042	BACLST	LST_2024
R_Bacteroidaceae	E_Pseudomonadaceae	-0.510891	0.0361031	BACLST	LST_2024
R_Bacteroidaceae	E_Puniceicoccaceae	0.639734	0.00568198	BACLST	LST_2024
R_Muribaculaceae	E_Micromonosporaceae	-0.648269	0.00488413	BACLST	LST_2024
R_Prevotellaceae	E_Vicinamibacterales	0.593399	0.0120376	BACLST	LST_2024
R_Prevotellaceae	E_Promicromonosporaceae	-0.699356	0.00256852	BACLST	LST_2024
R_Prevotellaceae	E_Micromonosporaceae	-0.839321	2.52451e-05	BACLST	LST_2024
R_Prevotellaceae	E_Nocardioidaceae	-0.614031	0.00873772	BACLST	LST_2024
R_Prevotellaceae	E_Roseiflexaceae	-0.667011	0.0127626	BACLST	LST_2024
R_Prevotellaceae	E_Phycisphaeraceae	0.509969	0.0364974	BACLST	LST_2024
R_Prevotellaceae	E_Pla3_lineage	0.66712	0.00343986	BACLST	LST_2024
R_Prevotellaceae	E_Pirellulaceae	0.597488	0.0113158	BACLST	LST_2024
R_Prevotellaceae	E_AEGEAN_169_marine_group	0.624832	0.00732468	BACLST	LST_2024
R_Prevotellaceae	E_Burkholderiaceae	0.661349	0.00383909	BACLST	LST_2024
R_Prevotellaceae	E_Pseudomonadaceae	-0.579676	0.0147309	BACLST	LST_2024
R_Prevotellaceae	E_Puniceicoccaceae	0.763979	0.000356966	BACLST	LST_2024
R_Rikenellaceae	E_Promicromonosporaceae	-0.711933	0.00197694	BACLST	LST_2024
R_Rikenellaceae	E_Micromonosporaceae	-0.670808	0.00320293	BACLST	LST_2024
R_Rikenellaceae	E_Nocardioidaceae	-0.587053	0.0132299	BACLST	LST_2024
R_Rikenellaceae	E_type_III	0.52325	0.0453282	BACLST	LST_2024
R_Rikenellaceae	E_AEGEAN_169_marine_group	0.532695	0.0276976	BACLST	LST_2024
R_Rikenellaceae	E_Burkholderiaceae	0.723175	0.00103612	BACLST	LST_2024
R_Rikenellaceae	E_Pseudomonadaceae	-0.712735	0.00132231	BACLST	LST_2024
R_Tannerellaceae	E_Promicromonosporaceae	-0.522586	0.0378192	BACLST	LST_2024
R_Tannerellaceae	E_Micromonosporaceae	-0.725152	0.000988174	BACLST	LST_2024
R_Tannerellaceae	E_Nocardioidaceae	-0.562831	0.0186625	BACLST	LST_2024
R_Tannerellaceae	E_Streptomycetaceae	-0.528525	0.0291747	BACLST	LST_2024
R_Tannerellaceae	E_Pla3_lineage	0.730843	0.000860266	BACLST	LST_2024
R_Tannerellaceae	E_Pirellulaceae	0.519019	0.032769	BACLST	LST_2024
R_Tannerellaceae	E_AEGEAN_169_marine_group	0.513221	0.0351222	BACLST	LST_2024
R_Tannerellaceae	E_Burkholderiaceae	0.557007	0.0201976	BACLST	LST_2024
R_Tannerellaceae	E_Puniceicoccaceae	0.672506	0.00309835	BACLST	LST_2024
R_Chitinophagaceae	E_Roseiflexaceae	0.704865	0.0154227	BACLST	LST_2024
R_Chitinophagaceae	E_Bacillaceae	0.595945	0.0408628	BACLST	LST_2024
R_Chitinophagaceae	E_DEV007	-0.584556	0.045916	BACLST	LST_2024
R_AKIW781	E_Caldilineaceae	0.997105	0.0484509	BACLST	LST_2024
R_JG30-KF-CM45	E_type_III	0.758491	0.0481011	BACLST	LST_2024
R_S085	E_Vicinamibacterales	0.923077	0.0253127	BACLST	LST_2024
R_S085	E_Microbacteriaceae	0.948327	0.0139906	BACLST	LST_2024
R_S085	E_Nocardioidaceae	0.912399	0.0307122	BACLST	LST_2024
R_KD4-96	E_Vicinamibacterales	-0.894689	0.0160516	BACLST	LST_2024
R_KD4-96	E_Pseudomonadaceae	0.87574	0.0222014	BACLST	LST_2024
R_Bacillaceae	E_Micromonosporaceae	0.597316	0.0311134	BACLST	LST_2024
R_Bacillaceae	E_Nocardioidaceae	0.610674	0.0266287	BACLST	LST_2024
R_Bacillaceae	E_Streptomycetaceae	0.557227	0.0478872	BACLST	LST_2024
R_Bacillaceae	E_JG30_KF_CM45	0.55618	0.0483975	BACLST	LST_2024
R_Bacillaceae	E_Bacillaceae	0.603081	0.029115	BACLST	LST_2024
R_Bacillaceae	E_Pirellulaceae	-0.556123	0.0484257	BACLST	LST_2024
R_Bacillaceae	E_AEGEAN_169_marine_group	-0.58958	0.0339505	BACLST	LST_2024
R_Bacillaceae	E_Burkholderiaceae	-0.567077	0.0432746	BACLST	LST_2024
R_Paenibacillaceae	E_Vicinamibacterales	-0.804267	0.0292069	BACLST	LST_2024
R_Paenibacillaceae	E_Gemmataceae	0.852949	0.0146902	BACLST	LST_2024
R_Paenibacillaceae	E_AEGEAN_169_marine_group	-0.811596	0.026661	BACLST	LST_2024
R_Paenibacillaceae	E_Burkholderiaceae	-0.772381	0.041817	BACLST	LST_2024
R_Paenibacillaceae	E_Pseudomonadaceae	0.825775	0.0221024	BACLST	LST_2024
R_Christensenellaceae	E_Promicromonosporaceae	-0.616221	0.0110242	BACLST	LST_2024
R_Christensenellaceae	E_Micromonosporaceae	-0.788145	0.000171341	BACLST	LST_2024
R_Christensenellaceae	E_Nocardioidaceae	-0.629806	0.00673887	BACLST	LST_2024
R_Christensenellaceae	E_Pla3_lineage	0.520995	0.0319955	BACLST	LST_2024
R_Christensenellaceae	E_Burkholderiaceae	0.669926	0.00325831	BACLST	LST_2024
R_Christensenellaceae	E_Pseudomonadaceae	-0.545309	0.0235776	BACLST	LST_2024
R_Clostridia_UCG-014	E_Microbacteriaceae	-0.506695	0.0379227	BACLST	LST_2024
R_Clostridia_UCG-014	E_Promicromonosporaceae	-0.6563	0.00575892	BACLST	LST_2024
R_Clostridia_UCG-014	E_Micromonosporaceae	-0.764202	0.000354702	BACLST	LST_2024
R_Clostridia_UCG-014	E_Nocardioidaceae	-0.681403	0.00259498	BACLST	LST_2024
R_Clostridia_UCG-014	E_Roseiflexaceae	-0.606292	0.0280435	BACLST	LST_2024
R_Clostridia_UCG-014	E_Bacillaceae	-0.53277	0.0276715	BACLST	LST_2024
R_Clostridia_UCG-014	E_AEGEAN_169_marine_group	0.5893	0.0127976	BACLST	LST_2024
R_Clostridia_UCG-014	E_Burkholderiaceae	0.620583	0.00785688	BACLST	LST_2024
R_Clostridia_UCG-014	E_DEV007	0.502433	0.0398413	BACLST	LST_2024
R_Lachnospiraceae	E_Promicromonosporaceae	-0.597744	0.0144675	BACLST	LST_2024
R_Lachnospiraceae	E_Micromonosporaceae	-0.702274	0.00167141	BACLST	LST_2024
R_Lachnospiraceae	E_Nocardioidaceae	-0.710187	0.00140124	BACLST	LST_2024
R_Lachnospiraceae	E_OM190	0.513725	0.0349126	BACLST	LST_2024
R_Lachnospiraceae	E_Phycisphaeraceae	0.566722	0.0176888	BACLST	LST_2024
R_Lachnospiraceae	E_Pla3_lineage	0.516802	0.0336542	BACLST	LST_2024
R_Lachnospiraceae	E_AEGEAN_169_marine_group	0.591524	0.0123807	BACLST	LST_2024
R_Lachnospiraceae	E_Burkholderiaceae	0.617639	0.0082434	BACLST	LST_2024
R_Lachnospiraceae	E_Pseudomonadaceae	-0.721959	0.00106656	BACLST	LST_2024
R_Lachnospiraceae	E_Puniceicoccaceae	0.654788	0.00433784	BACLST	LST_2024
R_Oscillospirales	E_Vicinamibacteraceae	0.54466	0.0237771	BACLST	LST_2024
R_Oscillospirales	E_Microbacteriaceae	-0.558599	0.0197685	BACLST	LST_2024
R_Oscillospirales	E_Promicromonosporaceae	-0.505238	0.045903	BACLST	LST_2024
R_Ruminococcaceae	E_Microbacteriaceae	-0.505495	0.0384555	BACLST	LST_2024
R_Ruminococcaceae	E_Micromonosporaceae	-0.720617	0.001101	BACLST	LST_2024
R_Ruminococcaceae	E_Nocardioidaceae	-0.757917	0.000423528	BACLST	LST_2024
R_Ruminococcaceae	E_OM190	0.625364	0.0072601	BACLST	LST_2024
R_Ruminococcaceae	E_Phycisphaeraceae	0.711888	0.00134813	BACLST	LST_2024
R_Ruminococcaceae	E_AEGEAN_169_marine_group	0.723773	0.00102142	BACLST	LST_2024
R_Ruminococcaceae	E_Burkholderiaceae	0.533131	0.0275462	BACLST	LST_2024
R_Ruminococcaceae	E_Pseudomonadaceae	-0.593159	0.0120811	BACLST	LST_2024
R_Ruminococcaceae	E_Puniceicoccaceae	0.729258	0.000894416	BACLST	LST_2024
R_Ruminococcaceae	E_DEV007	0.729003	0.000900016	BACLST	LST_2024
R_Ruminococcaceae	E_Other_Phylum	-0.502743	0.0396994	BACLST	LST_2024
R_Myxococcaceae	E_Promicromonosporaceae	0.822586	0.0444217	BACLST	LST_2024
R_Myxococcaceae	E_Micromonosporaceae	0.868395	0.0248403	BACLST	LST_2024
R_Myxococcaceae	E_Streptomycetaceae	0.929438	0.00729279	BACLST	LST_2024
R_Myxococcaceae	E_Microscillaceae	0.928239	0.00753976	BACLST	LST_2024
R_Myxococcaceae	E_Roseiflexaceae	0.940861	0.01711	BACLST	LST_2024
R_Myxococcaceae	E_Pla3_lineage	-0.872241	0.0234411	BACLST	LST_2024
R_Myxococcaceae	E_DEV007	-0.851658	0.0313757	BACLST	LST_2024
R_Haliangiaceae	E_Chthoniobacteraceae	0.958885	0.00994565	BACLST	LST_2024
R_BIrii41	E_Vicinamibacterales	0.94272	0.0163142	BACLST	LST_2024
R_BIrii41	E_type_III	0.952067	0.0125065	BACLST	LST_2024
R_Sandaracinaceae	E_Other_Phylum	-0.997782	0.0424099	BACLST	LST_2024
R_WD2101_soil_group	E_type_III	0.883097	0.0197005	BACLST	LST_2024
R_Rhizobiaceae	E_Vicinamibacteraceae	-0.512248	0.0355293	BACLST	LST_2024
R_Rhizobiaceae	E_Microbacteriaceae	0.840044	2.44597e-05	BACLST	LST_2024
R_Rhizobiaceae	E_Promicromonosporaceae	0.832193	6.36768e-05	BACLST	LST_2024
R_Rhizobiaceae	E_Micromonosporaceae	0.786324	0.000181663	BACLST	LST_2024
R_Rhizobiaceae	E_Nocardioidaceae	0.879717	3.25351e-06	BACLST	LST_2024
R_Rhizobiaceae	E_Streptomycetaceae	0.562793	0.0186721	BACLST	LST_2024
R_Rhizobiaceae	E_Microscillaceae	0.595219	0.0247296	BACLST	LST_2024
R_Rhizobiaceae	E_Roseiflexaceae	0.663497	0.013418	BACLST	LST_2024
R_Rhizobiaceae	E_SAR202_clade	-0.616578	0.00838641	BACLST	LST_2024
R_Rhizobiaceae	E_OM190	-0.536404	0.0264325	BACLST	LST_2024
R_Rhizobiaceae	E_Phycisphaeraceae	-0.564977	0.0181203	BACLST	LST_2024
R_Rhizobiaceae	E_Pla3_lineage	-0.690112	0.00216901	BACLST	LST_2024
R_Rhizobiaceae	E_Pirellulaceae	-0.524921	0.0304998	BACLST	LST_2024
R_Rhizobiaceae	E_AEGEAN_169_marine_group	-0.669391	0.00329234	BACLST	LST_2024
R_Rhizobiaceae	E_Burkholderiaceae	-0.773856	0.000267271	BACLST	LST_2024
R_Rhizobiaceae	E_Puniceicoccaceae	-0.638609	0.00579461	BACLST	LST_2024
R_Comamonadaceae	E_Microbacteriaceae	0.503369	0.0468454	BACLST	LST_2024
R_Comamonadaceae	E_Promicromonosporaceae	0.651399	0.00852053	BACLST	LST_2024
R_Comamonadaceae	E_Micromonosporaceae	0.728426	0.00137373	BACLST	LST_2024
R_Comamonadaceae	E_Nocardioidaceae	0.701491	0.00245908	BACLST	LST_2024
R_Comamonadaceae	E_Microscillaceae	0.882715	6.43662e-05	BACLST	LST_2024
R_Comamonadaceae	E_Roseiflexaceae	0.870377	0.000230916	BACLST	LST_2024
R_Comamonadaceae	E_SAR202_clade	-0.586981	0.0168294	BACLST	LST_2024
R_Comamonadaceae	E_Phycisphaeraceae	-0.619389	0.0105049	BACLST	LST_2024
R_Comamonadaceae	E_Pla3_lineage	-0.545877	0.0287136	BACLST	LST_2024
R_Comamonadaceae	E_AEGEAN_169_marine_group	-0.712187	0.00196626	BACLST	LST_2024
R_Comamonadaceae	E_Burkholderiaceae	-0.568016	0.0217099	BACLST	LST_2024
R_Comamonadaceae	E_Chthoniobacteraceae	0.732486	0.0103583	BACLST	LST_2024
R_Comamonadaceae	E_Puniceicoccaceae	-0.621997	0.0100922	BACLST	LST_2024
R_Comamonadaceae	E_DEV007	-0.601101	0.0137865	BACLST	LST_2024
R_Enterobacteriaceae	E_Vicinamibacteraceae	0.50446	0.0389198	BACLST	LST_2024
R_Erwiniaceae	E_Pseudomonadaceae	0.839047	0.000644977	BACLST	LST_2024
R_Pseudomonadaceae	E_Vicinamibacterales	-0.577025	0.0153021	BACLST	LST_2024
R_Pseudomonadaceae	E_Microscillaceae	0.58561	0.0277812	BACLST	LST_2024
R_Pseudomonadaceae	E_Flavobacteriaceae	-0.503563	0.0393254	BACLST	LST_2024
R_Pseudomonadaceae	E_JG30_KF_CM45	0.54563	0.0288003	BACLST	LST_2024
R_Pseudomonadaceae	E_OM190	-0.646757	0.00501848	BACLST	LST_2024
R_Pseudomonadaceae	E_Phycisphaeraceae	-0.525499	0.0302842	BACLST	LST_2024
R_Pseudomonadaceae	E_Gemmataceae	0.679752	0.002683	BACLST	LST_2024
R_Pseudomonadaceae	E_AEGEAN_169_marine_group	-0.781025	0.000214695	BACLST	LST_2024
R_Pseudomonadaceae	E_Burkholderiaceae	-0.616847	0.00834989	BACLST	LST_2024
R_Pseudomonadaceae	E_Pseudomonadaceae	0.801747	0.000108688	BACLST	LST_2024
R_Pseudomonadaceae	E_Chthoniobacteraceae	0.779693	0.00278548	BACLST	LST_2024
R_Pseudomonadaceae	E_Puniceicoccaceae	-0.724068	0.00101421	BACLST	LST_2024
R_Pseudomonadaceae	E_Rubritaleaceae	-0.622766	0.00757973	BACLST	LST_2024
R_Chthoniobacteraceae	E_Chthoniobacteraceae	0.933124	0.020551	BACLST	LST_2024
R_Pedosphaeraceae	E_type_III	0.868887	0.0246591	BACLST	LST_2024
R_Opitutaceae	E_type_III	0.87685	0.0218152	BACLST	LST_2024
R_Akkermansiaceae	E_Promicromonosporaceae	-0.610417	0.0120275	BACLST	LST_2024
R_Akkermansiaceae	E_Micromonosporaceae	-0.833666	3.21586e-05	BACLST	LST_2024
R_Akkermansiaceae	E_Nocardioidaceae	-0.805868	9.4044e-05	BACLST	LST_2024
R_Akkermansiaceae	E_Roseiflexaceae	-0.602904	0.0291748	BACLST	LST_2024
R_Akkermansiaceae	E_SAR202_clade	0.53495	0.0269231	BACLST	LST_2024
R_Akkermansiaceae	E_OM190	0.553917	0.0210511	BACLST	LST_2024
R_Akkermansiaceae	E_Phycisphaeraceae	0.583672	0.013902	BACLST	LST_2024
R_Akkermansiaceae	E_AEGEAN_169_marine_group	0.679333	0.00270571	BACLST	LST_2024
R_Akkermansiaceae	E_Burkholderiaceae	0.707321	0.0014946	BACLST	LST_2024
R_Akkermansiaceae	E_Pseudomonadaceae	-0.570242	0.0168427	BACLST	LST_2024
R_Akkermansiaceae	E_Puniceicoccaceae	0.645974	0.00508918	BACLST	LST_2024
R_Akkermansiaceae	E_DEV007	0.603672	0.0102897	BACLST	LST_2024
R_Verrucomicrobiaceae	E_Microscillaceae	0.935074	0.0196648	BACLST	LST_2024
R_Verrucomicrobiaceae	E_Roseiflexaceae	0.98381	0.00246697	BACLST	LST_2024
R_Verrucomicrobiaceae	E_Pirellulaceae	-0.916728	0.0284828	BACLST	LST_2024
R_Verrucomicrobiaceae	E_AEGEAN_169_marine_group	-0.933808	0.0202387	BACLST	LST_2024
R_Verrucomicrobiaceae	E_Puniceicoccaceae	-0.916157	0.0287735	BACLST	LST_2024
R_Verrucomicrobiaceae	E_DEV007	-0.971335	0.00580082	BACLST	LST_2024
R_Other_Family	E_Promicromonosporaceae	0.527841	0.0355968	BACLST	LST_2024
R_Other_Family	E_Micromonosporaceae	0.717985	0.00117121	BACLST	LST_2024
R_Other_Family	E_Nocardioidaceae	0.629369	0.00678872	BACLST	LST_2024
R_Other_Family	E_Burkholderiaceae	-0.534438	0.0270974	BACLST	LST_2024
R_Other_Family	E_Pseudomonadaceae	0.608633	0.00952117	BACLST	LST_2024
R_Other_Family	E_Puniceicoccaceae	-0.58976	0.0127103	BACLST	LST_2024
R_Vicinamibacteraceae	E_Vicinamibacteraceae	0.997076	0.048695	PAELST	LST_2024
R_Vicinamibacteraceae	E_Pseudomonadaceae	-0.998792	0.0312889	PAELST	LST_2024
R_Micrococcaceae	E_Chthoniobacteraceae	-0.930322	0.0218468	PAELST	LST_2024
R_f__67-14	E_DEV007	0.975812	0.0241881	PAELST	LST_2024
R_Bacteroidaceae	E_Microbacteriaceae	0.906231	0.0127768	PAELST	LST_2024
R_Bacteroidaceae	E_Phycisphaeraceae	-0.926979	0.00780349	PAELST	LST_2024
R_Bacteroidaceae	E_Pirellulaceae	-0.947074	0.00412766	PAELST	LST_2024
R_Muribaculaceae	E_Nocardioidaceae	0.895031	0.0159494	PAELST	LST_2024
R_Muribaculaceae	E_Lactobacillaceae	-0.888782	0.043774	PAELST	LST_2024
R_Muribaculaceae	E_Phycisphaeraceae	-0.862447	0.0270798	PAELST	LST_2024
R_Muribaculaceae	E_Pirellulaceae	-0.828673	0.0415149	PAELST	LST_2024
R_Muribaculaceae	E_Other_Phylum	0.952799	0.0032893	PAELST	LST_2024
R_Prevotellaceae	E_Phycisphaeraceae	-0.926438	0.00791812	PAELST	LST_2024
R_Rikenellaceae	E_Phycisphaeraceae	-0.824169	0.0436568	PAELST	LST_2024
R_Rikenellaceae	E_AEGEAN_169_marine_group	-0.833306	0.0393644	PAELST	LST_2024
R_Rikenellaceae	E_Puniceicoccaceae	-0.90474	0.0131794	PAELST	LST_2024
R_Rikenellaceae	E_Other_Phylum	0.824189	0.0436469	PAELST	LST_2024
R_Tannerellaceae	E_Streptomycetaceae	0.814111	0.0486205	PAELST	LST_2024
R_Tannerellaceae	E_Phycisphaeraceae	-0.855632	0.0297587	PAELST	LST_2024
R_Caldilineaceae	E_Streptomycetaceae	-0.998795	0.0312559	PAELST	LST_2024
R_Caldilineaceae	E_Flavobacteriaceae	0.999126	0.0266187	PAELST	LST_2024
R_Roseiflexaceae	E_Vicinamibacterales	-0.998679	0.0327234	PAELST	LST_2024
R_Roseiflexaceae	E_Microscillaceae	0.998679	0.0327234	PAELST	LST_2024
R_Roseiflexaceae	E_Caldilineaceae	0.998679	0.0327234	PAELST	LST_2024
R_Roseiflexaceae	E_Roseiflexaceae	0.998679	0.0327234	PAELST	LST_2024
R_Roseiflexaceae	E_Gemmataceae	0.99992	0.00805993	PAELST	LST_2024
R_Roseiflexaceae	E_Pirellulaceae	0.998679	0.0327234	PAELST	LST_2024
R_Bacillaceae	E_Streptomycetaceae	-0.958582	0.00253763	PAELST	LST_2024
R_Bacillaceae	E_Burkholderiaceae	0.856193	0.0295337	PAELST	LST_2024
R_Paenibacillaceae	E_Streptomycetaceae	0.990278	0.00972246	PAELST	LST_2024
R_Christensenellaceae	E_Nocardioidaceae	0.849427	0.0323013	PAELST	LST_2024
R_Christensenellaceae	E_Microscillaceae	0.970926	0.0290741	PAELST	LST_2024
R_Christensenellaceae	E_Phycisphaeraceae	-0.829267	0.041236	PAELST	LST_2024
R_Christensenellaceae	E_Other_Phylum	0.866528	0.0255332	PAELST	LST_2024
R_Clostridia_UCG-014	E_Other_Phylum	0.821241	0.0450763	PAELST	LST_2024
R_Lachnospiraceae	E_type_III	-0.861683	0.0273742	PAELST	LST_2024
R_Lachnospiraceae	E_Puniceicoccaceae	-0.826868	0.0423671	PAELST	LST_2024
R_Oscillospirales	E_Microbacteriaceae	0.897448	0.0152361	PAELST	LST_2024
R_Oscillospirales	E_Phycisphaeraceae	-0.866914	0.0253892	PAELST	LST_2024
R_Oscillospirales	E_Pirellulaceae	-0.990586	0.000132523	PAELST	LST_2024
R_Oscillospirales	E_Puniceicoccaceae	-0.87049	0.0240732	PAELST	LST_2024
R_Ruminococcaceae	E_Vicinamibacterales	0.923973	0.00845042	PAELST	LST_2024
R_Ruminococcaceae	E_Gemmataceae	-0.847386	0.0331594	PAELST	LST_2024
R_Ruminococcaceae	E_Chthoniobacteraceae	-0.894216	0.0406395	PAELST	LST_2024
R_Polyangiaceae	E_Promicromonosporaceae	-0.998778	0.0314788	PAELST	LST_2024
R_Polyangiaceae	E_JG30_KF_CM45	0.998778	0.0314788	PAELST	LST_2024
R_Polyangiaceae	E_type_III	0.999461	0.0209101	PAELST	LST_2024
R_Polyangiaceae	E_Burkholderiaceae	0.998778	0.0314788	PAELST	LST_2024
R_Gemmataceae	E_Micromonosporaceae	0.940392	0.00522382	PAELST	LST_2024
R_Gemmataceae	E_Caldilineaceae	0.993822	0.0061781	PAELST	LST_2024
R_Gemmataceae	E_Roseiflexaceae	0.860489	0.0278372	PAELST	LST_2024
R_Rhizobiaceae	E_Roseiflexaceae	0.819669	0.045847	PAELST	LST_2024
R_Comamonadaceae	E_OM190	-0.87426	0.0227218	PAELST	LST_2024
R_Erwiniaceae	E_Microbacteriaceae	-0.822925	0.0442573	PAELST	LST_2024
R_Erwiniaceae	E_Bacillaceae	0.814399	0.0484748	PAELST	LST_2024
R_Pseudomonadaceae	E_SAR202_clade	-0.916964	0.0100563	PAELST	LST_2024
R_Pseudomonadaceae	E_Pla3_lineage	-0.929539	0.00727222	PAELST	LST_2024
R_Chthoniobacteraceae	E_Bacillaceae	-0.886606	0.0450494	PAELST	LST_2024
R_Opitutaceae	E_JG30_KF_CM45	0.978664	0.0213361	PAELST	LST_2024
R_Other_Family	E_Microscillaceae	-0.953639	0.0463611	PAELST	LST_2024
R_Other_Family	E_Phycisphaeraceae	0.836901	0.0377326	PAELST	LST_2024
R_Other_Family	E_Pirellulaceae	0.918014	0.00980701	PAELST	LST_2024
R_Other_Family	E_Puniceicoccaceae	0.960645	0.0022928	PAELST	LST_2024
R_Vicinamibacteraceae	E_Chthoniobacteraceae	0.998027	0.0399963	PSELST	LST_2024
R_Bacteroidaceae	E_Chthoniobacteraceae	-0.999947	0.0065405	PSELST	LST_2024
R_Muribaculaceae	E_Pla3_lineage	0.99812	0.0390474	PSELST	LST_2024
R_Muribaculaceae	E_AEGEAN_169_marine_group	0.998519	0.0346516	PSELST	LST_2024
R_Muribaculaceae	E_Burkholderiaceae	0.999563	0.0188273	PSELST	LST_2024
R_Muribaculaceae	E_Puniceicoccaceae	0.999394	0.0221585	PSELST	LST_2024
R_Muribaculaceae	E_DEV007	0.999505	0.0200417	PSELST	LST_2024
R_Rikenellaceae	E_type_III	0.999132	0.0265276	PSELST	LST_2024
R_Tannerellaceae	E_Pla3_lineage	0.997471	0.0452896	PSELST	LST_2024
R_Tannerellaceae	E_Other_Phylum	-0.999805	0.0125851	PSELST	LST_2024
R_Chitinophagaceae	E_Flavobacteriaceae	-0.997844	0.0418129	PSELST	LST_2024
R_Chitinophagaceae	E_Caldilineaceae	0.997844	0.0418129	PSELST	LST_2024
R_Chitinophagaceae	E_Bacillaceae	0.997844	0.0418129	PSELST	LST_2024
R_Chitinophagaceae	E_Phycisphaeraceae	-0.999682	0.0160618	PSELST	LST_2024
R_Chitinophagaceae	E_Gemmataceae	0.999988	0.00311883	PSELST	LST_2024
R_Chitinophagaceae	E_Pirellulaceae	0.997844	0.0418129	PSELST	LST_2024
R_Roseiflexaceae	E_Microscillaceae	-0.998976	0.028808	PSELST	LST_2024
R_Roseiflexaceae	E_OM190	-0.999875	0.010061	PSELST	LST_2024
R_Roseiflexaceae	E_Pseudomonadaceae	0.997417	0.0457679	PSELST	LST_2024
R_Roseiflexaceae	E_Rubritaleaceae	-0.998976	0.028808	PSELST	LST_2024
R_Christensenellaceae	E_Microscillaceae	0.998552	0.0342646	PSELST	LST_2024
R_Christensenellaceae	E_Pseudomonadaceae	-0.999631	0.0173046	PSELST	LST_2024
R_Christensenellaceae	E_Rubritaleaceae	0.998552	0.0342646	PSELST	LST_2024
R_Clostridia_UCG-014	E_Microbacteriaceae	-0.999689	0.0158843	PSELST	LST_2024
R_Lachnospiraceae	E_Promicromonosporaceae	-0.99988	0.00986394	PSELST	LST_2024
R_Oscillospirales	E_Microscillaceae	0.998008	0.0401895	PSELST	LST_2024
R_Oscillospirales	E_OM190	0.999998	0.00132055	PSELST	LST_2024
R_Oscillospirales	E_Rubritaleaceae	0.998008	0.0401895	PSELST	LST_2024
R_Ruminococcaceae	E_Pla3_lineage	0.998514	0.0347125	PSELST	LST_2024
R_Ruminococcaceae	E_Other_Phylum	-0.999338	0.0231621	PSELST	LST_2024
R_Gemmataceae	E_Flavobacteriaceae	-0.999753	0.0141402	PSELST	LST_2024
R_Gemmataceae	E_Caldilineaceae	0.999753	0.0141402	PSELST	LST_2024
R_Gemmataceae	E_Bacillaceae	0.999753	0.0141402	PSELST	LST_2024
R_Gemmataceae	E_Phycisphaeraceae	-0.997641	0.0437345	PSELST	LST_2024
R_Gemmataceae	E_Gemmataceae	0.998831	0.0307915	PSELST	LST_2024
R_Gemmataceae	E_Pirellulaceae	0.999753	0.0141402	PSELST	LST_2024
R_Pirellulaceae	E_Flavobacteriaceae	-0.998672	0.0328087	PSELST	LST_2024
R_Pirellulaceae	E_Caldilineaceae	0.998672	0.0328087	PSELST	LST_2024
R_Pirellulaceae	E_Bacillaceae	0.998672	0.0328087	PSELST	LST_2024
R_Pirellulaceae	E_Phycisphaeraceae	-0.999225	0.025066	PSELST	LST_2024
R_Pirellulaceae	E_Gemmataceae	0.999819	0.012123	PSELST	LST_2024
R_Pirellulaceae	E_Pirellulaceae	0.998672	0.0328087	PSELST	LST_2024
R_Rhizobiaceae	E_AEGEAN_169_marine_group	-0.999952	0.00626999	PSELST	LST_2024
R_Rhizobiaceae	E_Burkholderiaceae	-0.999887	0.00955438	PSELST	LST_2024
R_Rhizobiaceae	E_Puniceicoccaceae	-0.999952	0.00622311	PSELST	LST_2024
R_Rhizobiaceae	E_DEV007	-0.997109	0.0484233	PSELST	LST_2024
R_Comamonadaceae	E_AEGEAN_169_marine_group	-0.996991	0.0493986	PSELST	LST_2024
R_Enterobacteriaceae	E_Micromonosporaceae	0.997138	0.0481755	PSELST	LST_2024
R_Enterobacteriaceae	E_Streptomycetaceae	0.99997	0.00491988	PSELST	LST_2024
R_Enterobacteriaceae	E_Roseiflexaceae	0.997559	0.0444878	PSELST	LST_2024
R_Pseudomonadaceae	E_Chthoniobacteraceae	0.999687	0.0159161	PSELST	LST_2024
R_Chthoniobacteraceae	E_Flavobacteriaceae	-0.999919	0.00808187	PSELST	LST_2024
R_Chthoniobacteraceae	E_Caldilineaceae	0.999919	0.00808187	PSELST	LST_2024
R_Chthoniobacteraceae	E_Bacillaceae	0.999919	0.00808187	PSELST	LST_2024
R_Chthoniobacteraceae	E_Pirellulaceae	0.999919	0.00808187	PSELST	LST_2024
R_Akkermansiaceae	E_Other_Phylum	-0.999999	0.00104666	PSELST	LST_2024
R_Bryobacteraceae	E_Erwiniaceae	0.999383	0.022356	CTRPER	PER_2023
R_Nocardioidaceae	E_Promicromonosporaceae	0.998138	0.0388509	CTRPER	PER_2023
R_Nocardioidaceae	E_Pseudonocardiaceae	0.999733	0.0147163	CTRPER	PER_2023
R_Caldilineaceae	E_Streptomycetaceae	-0.999999	0.00104838	CTRPER	PER_2023
R_Roseiflexaceae	E_Streptomycetaceae	-0.998058	0.0396771	CTRPER	PER_2023
R_AKIW781	E_Comamonadaceae	0.997761	0.0426137	CTRPER	PER_2023
R_S085	E_Nocardioidaceae	0.999011	0.0283168	CTRPER	PER_2023
R_S085	E_Erwiniaceae	0.99985	0.0110385	CTRPER	PER_2023
R_Paenibacillaceae	E_Promicromonosporaceae	-0.999795	0.0129021	CTRPER	PER_2023
R_Pirellulaceae	E_Pseudomonadaceae	-0.998941	0.0292986	CTRPER	PER_2023
R_Rhizobiaceae	E_Nocardioidaceae	0.999977	0.00432982	CTRPER	PER_2023
R_Rhizobiaceae	E_Erwiniaceae	0.997647	0.0436851	CTRPER	PER_2023
R_Rhizobiaceae	E_Pseudomonadaceae	-0.999137	0.0264555	CTRPER	PER_2023
R_Comamonadaceae	E_Rhizobiaceae	-0.998272	0.0374277	CTRPER	PER_2023
R_Comamonadaceae	E_Oxalobacteraceae	0.996996	0.0493573	CTRPER	PER_2023
R_Enterobacteriaceae	E_Pseudonocardiaceae	0.999605	0.0178943	CTRPER	PER_2023
R_Erwiniaceae	E_Other_Family	-0.99978	0.013358	CTRPER	PER_2023
R_Chthoniobacteraceae	E_Comamonadaceae	0.997526	0.0447883	CTRPER	PER_2023
R_Other_Family	E_Comamonadaceae	0.999754	0.0141319	CTRPER	PER_2023
R_Bryobacteraceae	E_Lactobacillaceae	0.69927	0.00538222	BACPER	PER_2023
R_Blastocatellaceae	E_Streptomycetaceae	0.612659	0.015176	BACPER	PER_2023
R_Vicinamibacteraceae	E_Oxalobacteraceae	0.529619	0.0423119	BACPER	PER_2023
R_Vicinamibacteraceae	E_Erwiniaceae	-0.631006	0.0207422	BACPER	PER_2023
R_Micrococcaceae	E_Micromonosporaceae	0.671526	0.00854149	BACPER	PER_2023
R_Nocardioidaceae	E_Peptostreptococcaceae	-0.759939	0.0474235	BACPER	PER_2023
R_Streptomycetaceae	E_Peptostreptococcaceae	0.845286	0.0166074	BACPER	PER_2023
R_Streptomycetaceae	E_Erwiniaceae	0.588591	0.0343262	BACPER	PER_2023
R_f__67-14	E_Micromonosporaceae	-0.542327	0.0451148	BACPER	PER_2023
R_f__67-14	E_Oxalobacteraceae	0.65988	0.00743151	BACPER	PER_2023
R_KD4-96	E_Erwiniaceae	-0.616111	0.0249471	BACPER	PER_2023
R_TK10	E_Micromonosporaceae	-0.589721	0.0264431	BACPER	PER_2023
R_Bacillaceae	E_Erwiniaceae	0.716579	0.00585291	BACPER	PER_2023
R_Paenibacillaceae	E_Micromonosporaceae	0.624565	0.0169513	BACPER	PER_2023
R_Lachnospiraceae	E_Pseudomonadaceae	-0.998757	0.0317422	BACPER	PER_2023
R_bacteriap25	E_Micromonosporaceae	-0.672337	0.00843247	BACPER	PER_2023
R_bacteriap25	E_Oxalobacteraceae	0.667215	0.00658058	BACPER	PER_2023
R_bacteriap25	E_Pseudomonadaceae	0.521977	0.0459494	BACPER	PER_2023
R_Anaeromyxobacteraceae	E_Bacillaceae	0.586195	0.0451631	BACPER	PER_2023
R_Myxococcaceae	E_Streptomycetaceae	0.650444	0.00865056	BACPER	PER_2023
R_Haliangiaceae	E_Oxalobacteraceae	0.830534	0.000438646	BACPER	PER_2023
R_Polyangiaceae	E_Oxalobacteraceae	0.902248	2.4567e-05	BACPER	PER_2023
R_Sandaracinaceae	E_Oxalobacteraceae	0.645148	0.00940027	BACPER	PER_2023
R_Gemmataceae	E_Bacillaceae	0.574217	0.0401373	BACPER	PER_2023
R_Rhizobiaceae	E_Other_Family	-0.559997	0.0299313	BACPER	PER_2023
R_Erwiniaceae	E_Micromonosporaceae	0.645635	0.0126327	BACPER	PER_2023
R_Erwiniaceae	E_Erwiniaceae	0.553764	0.0495899	BACPER	PER_2023
R_Chthoniobacteraceae	E_Lactobacillaceae	0.55944	0.0375169	BACPER	PER_2023
R_Pedosphaeraceae	E_Lactobacillaceae	0.680861	0.010412	BACPER	PER_2023
R_Verrucomicrobiaceae	E_Erwiniaceae	-0.633649	0.0200549	BACPER	PER_2023
R_Other_Family	E_Micromonosporaceae	-0.588968	0.0266844	BACPER	PER_2023
R_Other_Family	E_Erwiniaceae	-0.639562	0.018579	BACPER	PER_2023
R_Bryobacteraceae	E_Micromonosporaceae	0.750334	0.0319848	LACPER	PER_2023
R_Blastocatellaceae	E_Rhizobiaceae	0.860149	0.00292946	LACPER	PER_2023
R_Nocardioidaceae	E_Streptomycetaceae	-0.702609	0.0347911	LACPER	PER_2023
R_Nocardioidaceae	E_Comamonadaceae	-0.739594	0.0227474	LACPER	PER_2023
R_Streptomycetaceae	E_Pseudonocardiaceae	0.681738	0.0431201	LACPER	PER_2023
R_Chitinophagaceae	E_Rhizobiaceae	0.822217	0.00652526	LACPER	PER_2023
R_AKIW781	E_Peptostreptococcaceae	0.75135	0.0316222	LACPER	PER_2023
R_JG30-KF-CM45	E_Other_Family	0.689621	0.0398383	LACPER	PER_2023
R_Paenibacillaceae	E_Pseudonocardiaceae	0.695727	0.0374105	LACPER	PER_2023
R_Lachnospiraceae	E_Micromonosporaceae	0.931485	0.0213058	LACPER	PER_2023
R_bacteriap25	E_Bacillaceae	0.681998	0.0430091	LACPER	PER_2023
R_Myxococcaceae	E_Streptomycetaceae	-0.679859	0.043927	LACPER	PER_2023
R_Comamonadaceae	E_Comamonadaceae	0.685538	0.0415172	LACPER	PER_2023
R_Pseudomonadaceae	E_Peptostreptococcaceae	-0.712209	0.0474678	LACPER	PER_2023
R_Chthoniobacteraceae	E_Rhizobiaceae	0.685793	0.0414108	LACPER	PER_2023
R_Other_Family	E_Peptostreptococcaceae	0.708006	0.049405	LACPER	PER_2023
R_Pyrinomonadaceae	E_Streptomycetaceae	-0.822883	0.0442778	PAEPER	PER_2023
R_Pyrinomonadaceae	E_Lactobacillaceae	-0.844993	0.0341786	PAEPER	PER_2023
R_Micrococcaceae	E_Micromonosporaceae	-0.812617	0.0493787	PAEPER	PER_2023
R_Micrococcaceae	E_Comamonadaceae	-0.830234	0.0407843	PAEPER	PER_2023
R_Micrococcaceae	E_Erwiniaceae	0.811935	0.0497267	PAEPER	PER_2023
R_Nocardioidaceae	E_Pseudonocardiaceae	0.830079	0.0408567	PAEPER	PER_2023
R_Streptomycetaceae	E_Comamonadaceae	-0.833712	0.0391787	PAEPER	PER_2023
R_Streptomycetaceae	E_Oxalobacteraceae	0.888061	0.0441951	PAEPER	PER_2023
R_Streptomycetaceae	E_Other_Family	-0.846087	0.0337106	PAEPER	PER_2023
R_f__67-14	E_Pseudonocardiaceae	0.883896	0.0194376	PAEPER	PER_2023
R_Caldilineaceae	E_Lactobacillaceae	-0.848484	0.0326965	PAEPER	PER_2023
R_Roseiflexaceae	E_Micromonosporaceae	0.928527	0.0074801	PAEPER	PER_2023
R_Roseiflexaceae	E_Lactobacillaceae	-0.832397	0.0397821	PAEPER	PER_2023
R_KD4-96	E_Pseudonocardiaceae	0.969707	0.00136263	PAEPER	PER_2023
R_Anaeromyxobacteraceae	E_Other_Family	0.820246	0.0455633	PAEPER	PER_2023
R_Myxococcaceae	E_Comamonadaceae	0.851402	0.0314813	PAEPER	PER_2023
R_Myxococcaceae	E_Erwiniaceae	-0.840501	0.0361311	PAEPER	PER_2023
R_Myxococcaceae	E_Pseudomonadaceae	-0.827539	0.0420494	PAEPER	PER_2023
R_Haliangiaceae	E_Comamonadaceae	0.961791	0.00216204	PAEPER	PER_2023
R_Haliangiaceae	E_Erwiniaceae	-0.822498	0.0444643	PAEPER	PER_2023
R_Haliangiaceae	E_Pseudomonadaceae	-0.903744	0.013452	PAEPER	PER_2023
R_Haliangiaceae	E_Other_Family	0.837655	0.0373945	PAEPER	PER_2023
R_BIrii41	E_Rhizobiaceae	0.839904	0.0363944	PAEPER	PER_2023
R_BIrii41	E_Comamonadaceae	0.830828	0.0405079	PAEPER	PER_2023
R_BIrii41	E_Erwiniaceae	-0.882503	0.0198972	PAEPER	PER_2023
R_BIrii41	E_Pseudomonadaceae	-0.851409	0.0314784	PAEPER	PER_2023
R_Polyangiaceae	E_Comamonadaceae	0.866923	0.0253859	PAEPER	PER_2023
R_Polyangiaceae	E_Other_Family	0.825577	0.042982	PAEPER	PER_2023
R_WD2101_soil_group	E_Micromonosporaceae	0.881622	0.0201907	PAEPER	PER_2023
R_WD2101_soil_group	E_Lactobacillaceae	-0.900916	0.01424	PAEPER	PER_2023
R_Gemmataceae	E_Micromonosporaceae	0.958216	0.00258235	PAEPER	PER_2023
R_Pirellulaceae	E_Lactobacillaceae	-0.840627	0.0360756	PAEPER	PER_2023
R_Rhizobiaceae	E_Lactobacillaceae	0.846327	0.0336087	PAEPER	PER_2023
R_Erwiniaceae	E_Comamonadaceae	-0.883137	0.0196873	PAEPER	PER_2023
R_Erwiniaceae	E_Erwiniaceae	0.89644	0.0155317	PAEPER	PER_2023
R_Chthoniobacteraceae	E_Lactobacillaceae	-0.837543	0.0374444	PAEPER	PER_2023
R_Xiphinematobacteraceae	E_Lactobacillaceae	-0.860916	0.0276712	PAEPER	PER_2023
R_Pedosphaeraceae	E_Oxalobacteraceae	0.966087	0.0074587	PAEPER	PER_2023
R_Pedosphaeraceae	E_Other_Family	-0.95704	0.00272872	PAEPER	PER_2023
R_Opitutaceae	E_Lactobacillaceae	-0.862594	0.0270234	PAEPER	PER_2023
R_Verrucomicrobiaceae	E_Lactobacillaceae	-0.888614	0.0179194	PAEPER	PER_2023
R_Other_Family	E_Comamonadaceae	0.925693	0.00807717	PAEPER	PER_2023
R_Other_Family	E_Oxalobacteraceae	-0.920951	0.026361	PAEPER	PER_2023
R_Other_Family	E_Pseudomonadaceae	-0.892001	0.0168657	PAEPER	PER_2023
R_Other_Family	E_Other_Family	0.915126	0.0104997	PAEPER	PER_2023
R_Blastocatellaceae	E_Blastocatellaceae	-0.999243	0.0247663	CTRPER	PER_2024
R_Blastocatellaceae	E_Phycisphaeraceae	-0.999451	0.0210982	CTRPER	PER_2024
R_Pyrinomonadaceae	E_Nocardioidaceae	0.999197	0.0255216	CTRPER	PER_2024
R_Pyrinomonadaceae	E_Puniceicoccaceae	-0.997599	0.0441239	CTRPER	PER_2024
R_Pyrinomonadaceae	E_Other_Phylum	0.999294	0.0239235	CTRPER	PER_2024
R_Vicinamibacteraceae	E_OM190	-0.998917	0.0296299	CTRPER	PER_2024
R_Micrococcaceae	E_Pirellulaceae	-0.999985	0.0035184	CTRPER	PER_2024
R_Micrococcaceae	E_Pseudomonadaceae	0.999942	0.00684966	CTRPER	PER_2024
R_Nocardioidaceae	E_Pirellulaceae	-0.998402	0.0359994	CTRPER	PER_2024
R_Nocardioidaceae	E_Pseudomonadaceae	0.998684	0.0326682	CTRPER	PER_2024
R_Nocardioidaceae	E_Puniceicoccaceae	-0.999385	0.0223275	CTRPER	PER_2024
R_Nocardioidaceae	E_Other_Phylum	0.99777	0.0425279	CTRPER	PER_2024
R_Streptomycetaceae	E_OM190	-0.999955	0.00606455	CTRPER	PER_2024
R_Bacteroidaceae	E_Puniceicoccaceae	0.999757	0.0140375	CTRPER	PER_2024
R_Bacteroidaceae	E_Other_Phylum	-0.999953	0.00616292	CTRPER	PER_2024
R_Muribaculaceae	E_OM190	0.999319	0.0234951	CTRPER	PER_2024
R_Prevotellaceae	E_Promicromonosporaceae	-0.999955	0.00604022	CTRPER	PER_2024
R_Prevotellaceae	E_Nocardioidaceae	-0.999305	0.0237396	CTRPER	PER_2024
R_Rikenellaceae	E_OM190	0.999875	0.0100462	CTRPER	PER_2024
R_Tannerellaceae	E_Vicinamibacterales	0.999106	0.0269272	CTRPER	PER_2024
R_Tannerellaceae	E_Lactobacillaceae	0.999949	0.00645602	CTRPER	PER_2024
R_AKIW781	E_Pirellulaceae	-0.998337	0.0367145	CTRPER	PER_2024
R_AKIW781	E_Pseudomonadaceae	0.998625	0.0333832	CTRPER	PER_2024
R_AKIW781	E_Puniceicoccaceae	-0.999424	0.0216124	CTRPER	PER_2024
R_AKIW781	E_Other_Phylum	0.997844	0.0418129	CTRPER	PER_2024
R_JG30-KF-CM45	E_Blastocatellaceae	-0.99963	0.017315	CTRPER	PER_2024
R_Bacillaceae	E_Micromonosporaceae	0.998556	0.0342111	CTRPER	PER_2024
R_Bacillaceae	E_Gemmataceae	0.998374	0.0363119	CTRPER	PER_2024
R_Paenibacillaceae	E_Vicinamibacterales	-0.996932	0.0498848	CTRPER	PER_2024
R_Paenibacillaceae	E_Burkholderiaceae	-0.998919	0.0296023	CTRPER	PER_2024
R_Paenibacillaceae	E_Rubritaleaceae	-0.999921	0.00798985	CTRPER	PER_2024
R_Clostridia_UCG-014	E_Nocardioidaceae	-0.998808	0.0310932	CTRPER	PER_2024
R_Clostridia_UCG-014	E_Puniceicoccaceae	0.998167	0.0385523	CTRPER	PER_2024
R_Clostridia_UCG-014	E_Other_Phylum	-0.999585	0.0183518	CTRPER	PER_2024
R_Lachnospiraceae	E_OM190	0.997549	0.0445835	CTRPER	PER_2024
R_Oscillospirales	E_OM190	0.999668	0.016413	CTRPER	PER_2024
R_WD2101_soil_group	E_Vicinamibacteraceae	-0.9978	0.0422394	CTRPER	PER_2024
R_WD2101_soil_group	E_Microscillaceae	-0.999799	0.0127563	CTRPER	PER_2024
R_WD2101_soil_group	E_type_III	-0.999903	0.00885612	CTRPER	PER_2024
R_Gemmataceae	E_Pseudomonadaceae	0.997216	0.0475176	CTRPER	PER_2024
R_Gemmataceae	E_Puniceicoccaceae	-0.999931	0.00747812	CTRPER	PER_2024
R_Gemmataceae	E_Other_Phylum	0.999055	0.0276785	CTRPER	PER_2024
R_Pirellulaceae	E_Flavobacteriaceae	-0.999537	0.0193814	CTRPER	PER_2024
R_Pirellulaceae	E_Roseiflexaceae	-0.99998	0.00406879	CTRPER	PER_2024
R_Rhizobiaceae	E_Pseudomonadaceae	0.997176	0.0478587	CTRPER	PER_2024
R_Rhizobiaceae	E_Puniceicoccaceae	-0.999937	0.007137	CTRPER	PER_2024
R_Rhizobiaceae	E_Other_Phylum	0.999078	0.0273374	CTRPER	PER_2024
R_Comamonadaceae	E_JG30_KF_CM45	-0.998523	0.0346001	CTRPER	PER_2024
R_Enterobacteriaceae	E_Blastocatellaceae	0.999733	0.0146995	CTRPER	PER_2024
R_Enterobacteriaceae	E_Phycisphaeraceae	0.998802	0.0311651	CTRPER	PER_2024
R_Chthoniobacteraceae	E_AEGEAN_169_marine_group	-0.999278	0.0241868	CTRPER	PER_2024
R_Xiphinematobacteraceae	E_Nocardioidaceae	-0.998137	0.038869	CTRPER	PER_2024
R_Xiphinematobacteraceae	E_Puniceicoccaceae	0.998832	0.0307765	CTRPER	PER_2024
R_Xiphinematobacteraceae	E_Other_Phylum	-0.999862	0.0105761	CTRPER	PER_2024
R_Pedosphaeraceae	E_Bacillaceae	-0.998718	0.0322453	CTRPER	PER_2024
R_Pedosphaeraceae	E_Gemmataceae	-0.997871	0.0415506	CTRPER	PER_2024
R_Other_Family	E_OM190	-1	0.000562338	CTRPER	PER_2024
R_Pyrinomonadaceae	E_Microscillaceae	0.858138	0.0134675	LACPER	PER_2024
R_Pyrinomonadaceae	E_Roseiflexaceae	0.771421	0.0422357	LACPER	PER_2024
R_Pyrinomonadaceae	E_Phycisphaeraceae	-0.878526	0.00924277	LACPER	PER_2024
R_Pyrinomonadaceae	E_Pirellulaceae	-0.761258	0.0468106	LACPER	PER_2024
R_Pyrinomonadaceae	E_Burkholderiaceae	-0.908761	0.00459564	LACPER	PER_2024
R_Pyrinomonadaceae	E_Rubritaleaceae	-0.861336	0.0127442	LACPER	PER_2024
R_Vicinamibacteraceae	E_Microscillaceae	0.825332	0.00615366	LACPER	PER_2024
R_Vicinamibacteraceae	E_Roseiflexaceae	0.88866	0.00135783	LACPER	PER_2024
R_Vicinamibacteraceae	E_Burkholderiaceae	-0.780627	0.0130385	LACPER	PER_2024
R_Nocardioidaceae	E_Promicromonosporaceae	0.748596	0.0203063	LACPER	PER_2024
R_Nocardioidaceae	E_Nocardioidaceae	0.830402	0.00558008	LACPER	PER_2024
R_Nocardioidaceae	E_OM190	-0.878067	0.00184638	LACPER	PER_2024
R_Nocardioidaceae	E_Phycisphaeraceae	-0.691161	0.0392167	LACPER	PER_2024
R_Nocardioidaceae	E_Pirellulaceae	-0.912588	0.000596398	LACPER	PER_2024
R_Nocardioidaceae	E_AEGEAN_169_marine_group	-0.771537	0.0148859	LACPER	PER_2024
R_Nocardioidaceae	E_Burkholderiaceae	-0.726979	0.0264822	LACPER	PER_2024
R_Nocardioidaceae	E_Chthoniobacteraceae	0.828657	0.0110151	LACPER	PER_2024
R_Streptomycetaceae	E_Nocardioidaceae	0.713682	0.0204556	LACPER	PER_2024
R_Streptomycetaceae	E_Streptomycetaceae	0.839722	0.00236814	LACPER	PER_2024
R_Streptomycetaceae	E_Roseiflexaceae	0.644419	0.0442942	LACPER	PER_2024
R_Streptomycetaceae	E_Phycisphaeraceae	-0.816589	0.00394233	LACPER	PER_2024
R_Streptomycetaceae	E_Pirellulaceae	-0.685054	0.0288156	LACPER	PER_2024
R_Streptomycetaceae	E_Puniceicoccaceae	-0.760855	0.0105983	LACPER	PER_2024
R_f__67-14	E_Blastocatellaceae	-0.871503	0.0105954	LACPER	PER_2024
R_f__67-14	E_JG30_KF_CM45	0.841085	0.0177155	LACPER	PER_2024
R_f__67-14	E_Gemmataceae	0.786426	0.0119442	LACPER	PER_2024
R_Bacteroidaceae	E_Vicinamibacteraceae	0.688829	0.0275992	LACPER	PER_2024
R_Bacteroidaceae	E_Microscillaceae	-0.727561	0.017082	LACPER	PER_2024
R_Bacteroidaceae	E_SAR202_clade	0.807387	0.0047385	LACPER	PER_2024
R_Bacteroidaceae	E_OM190	0.837318	0.00250574	LACPER	PER_2024
R_Bacteroidaceae	E_Phycisphaeraceae	0.848494	0.00191195	LACPER	PER_2024
R_Bacteroidaceae	E_Pirellulaceae	0.836048	0.00258068	LACPER	PER_2024
R_Bacteroidaceae	E_AEGEAN_169_marine_group	0.65993	0.0378539	LACPER	PER_2024
R_Bacteroidaceae	E_Puniceicoccaceae	0.803334	0.00512326	LACPER	PER_2024
R_Bacteroidaceae	E_Other_Phylum	-0.878687	0.000816467	LACPER	PER_2024
R_Muribaculaceae	E_Vicinamibacteraceae	0.633111	0.0494263	LACPER	PER_2024
R_Muribaculaceae	E_Nocardioidaceae	-0.661272	0.0373281	LACPER	PER_2024
R_Muribaculaceae	E_Bacillaceae	0.76665	0.00968096	LACPER	PER_2024
R_Muribaculaceae	E_OM190	0.876786	0.000866788	LACPER	PER_2024
R_Muribaculaceae	E_Phycisphaeraceae	0.914047	0.000215033	LACPER	PER_2024
R_Muribaculaceae	E_Pirellulaceae	0.682088	0.0297966	LACPER	PER_2024
R_Muribaculaceae	E_Puniceicoccaceae	0.80352	0.00510508	LACPER	PER_2024
R_Muribaculaceae	E_Other_Phylum	-0.732846	0.0159062	LACPER	PER_2024
R_Prevotellaceae	E_Vicinamibacterales	0.711303	0.0210769	LACPER	PER_2024
R_Prevotellaceae	E_Vicinamibacteraceae	0.702101	0.0236021	LACPER	PER_2024
R_Prevotellaceae	E_Micromonosporaceae	-0.734875	0.0154699	LACPER	PER_2024
R_Prevotellaceae	E_Microscillaceae	-0.734297	0.0155933	LACPER	PER_2024
R_Prevotellaceae	E_SAR202_clade	0.772169	0.00886095	LACPER	PER_2024
R_Prevotellaceae	E_OM190	0.790707	0.00646457	LACPER	PER_2024
R_Prevotellaceae	E_Phycisphaeraceae	0.693381	0.0261797	LACPER	PER_2024
R_Prevotellaceae	E_Pirellulaceae	0.749116	0.0126406	LACPER	PER_2024
R_Prevotellaceae	E_AEGEAN_169_marine_group	0.657026	0.0390083	LACPER	PER_2024
R_Prevotellaceae	E_Puniceicoccaceae	0.68181	0.0298898	LACPER	PER_2024
R_Prevotellaceae	E_Other_Phylum	-0.82167	0.00354634	LACPER	PER_2024
R_Rikenellaceae	E_Vicinamibacterales	0.642083	0.045324	LACPER	PER_2024
R_Rikenellaceae	E_Micromonosporaceae	-0.645909	0.0436461	LACPER	PER_2024
R_Rikenellaceae	E_Microscillaceae	-0.8975	0.00042602	LACPER	PER_2024
R_Rikenellaceae	E_Roseiflexaceae	-0.705233	0.0227205	LACPER	PER_2024
R_Rikenellaceae	E_SAR202_clade	0.678144	0.0311359	LACPER	PER_2024
R_Rikenellaceae	E_OM190	0.646178	0.0435295	LACPER	PER_2024
R_Rikenellaceae	E_Phycisphaeraceae	0.683128	0.0294501	LACPER	PER_2024
R_Rikenellaceae	E_Pirellulaceae	0.787066	0.00689362	LACPER	PER_2024
R_Rikenellaceae	E_AEGEAN_169_marine_group	0.68123	0.0300844	LACPER	PER_2024
R_Rikenellaceae	E_Burkholderiaceae	0.773931	0.00860983	LACPER	PER_2024
R_Rikenellaceae	E_Other_Phylum	-0.787442	0.00684837	LACPER	PER_2024
R_Tannerellaceae	E_Vicinamibacterales	0.717061	0.0195954	LACPER	PER_2024
R_Tannerellaceae	E_SAR202_clade	0.854674	0.00163131	LACPER	PER_2024
R_Tannerellaceae	E_OM190	0.756854	0.0112661	LACPER	PER_2024
R_Tannerellaceae	E_Phycisphaeraceae	0.789857	0.00656303	LACPER	PER_2024
R_Tannerellaceae	E_Pirellulaceae	0.745796	0.0132648	LACPER	PER_2024
R_Tannerellaceae	E_Other_Phylum	-0.825939	0.0032364	LACPER	PER_2024
R_Chitinophagaceae	E_Microscillaceae	0.982601	1.29959e-05	LACPER	PER_2024
R_Chitinophagaceae	E_Roseiflexaceae	0.883982	0.00357219	LACPER	PER_2024
R_Chitinophagaceae	E_Burkholderiaceae	-0.725452	0.0416682	LACPER	PER_2024
R_Chitinophagaceae	E_Other_Phylum	0.81131	0.0145081	LACPER	PER_2024
R_Caldilineaceae	E_Vicinamibacteraceae	0.974353	0.00491152	LACPER	PER_2024
R_Caldilineaceae	E_Roseiflexaceae	-0.905597	0.0343213	LACPER	PER_2024
R_Roseiflexaceae	E_Microscillaceae	0.908742	0.000690737	LACPER	PER_2024
R_Roseiflexaceae	E_Roseiflexaceae	0.950277	8.59598e-05	LACPER	PER_2024
R_Roseiflexaceae	E_Pirellulaceae	-0.687562	0.0406794	LACPER	PER_2024
R_Roseiflexaceae	E_Burkholderiaceae	-0.689475	0.0398976	LACPER	PER_2024
R_Roseiflexaceae	E_Chthoniobacteraceae	0.759565	0.0287836	LACPER	PER_2024
R_AKIW781	E_Roseiflexaceae	0.998516	0.0346883	LACPER	PER_2024
R_AKIW781	E_AEGEAN_169_marine_group	-0.998985	0.0286893	LACPER	PER_2024
R_JG30-KF-CM45	E_Streptomycetaceae	0.845196	0.0166306	LACPER	PER_2024
R_JG30-KF-CM45	E_Roseiflexaceae	0.779465	0.0387983	LACPER	PER_2024
R_JG30-KF-CM45	E_Rubritaleaceae	-0.807904	0.0279272	LACPER	PER_2024
R_S085	E_Vicinamibacterales	0.957611	0.0423895	LACPER	PER_2024
R_S085	E_Pla3_lineage	0.99813	0.00186974	LACPER	PER_2024
R_KD4-96	E_Gemmataceae	-1	0	LACPER	PER_2024
R_Bacillaceae	E_DEV007	0.763649	0.0457111	LACPER	PER_2024
R_Paenibacillaceae	E_SAR202_clade	-0.998876	0.0301872	LACPER	PER_2024
R_Paenibacillaceae	E_OM190	-0.999999	0.000933635	LACPER	PER_2024
R_Christensenellaceae	E_Vicinamibacterales	0.709974	0.0214294	LACPER	PER_2024
R_Christensenellaceae	E_Vicinamibacteraceae	0.731459	0.0162092	LACPER	PER_2024
R_Christensenellaceae	E_Microscillaceae	-0.720965	0.018633	LACPER	PER_2024
R_Christensenellaceae	E_SAR202_clade	0.723086	0.018124	LACPER	PER_2024
R_Christensenellaceae	E_Other_Phylum	-0.923817	0.000134322	LACPER	PER_2024
R_Clostridia_UCG-014	E_Vicinamibacterales	0.732855	0.0159042	LACPER	PER_2024
R_Clostridia_UCG-014	E_Vicinamibacteraceae	0.658629	0.0383682	LACPER	PER_2024
R_Clostridia_UCG-014	E_Micromonosporaceae	-0.725058	0.0176597	LACPER	PER_2024
R_Clostridia_UCG-014	E_Microscillaceae	-0.677187	0.031467	LACPER	PER_2024
R_Clostridia_UCG-014	E_SAR202_clade	0.873649	0.000954717	LACPER	PER_2024
R_Clostridia_UCG-014	E_OM190	0.780578	0.00770766	LACPER	PER_2024
R_Clostridia_UCG-014	E_Phycisphaeraceae	0.675109	0.0321941	LACPER	PER_2024
R_Clostridia_UCG-014	E_Pirellulaceae	0.796837	0.00578567	LACPER	PER_2024
R_Clostridia_UCG-014	E_AEGEAN_169_marine_group	0.722103	0.0183587	LACPER	PER_2024
R_Clostridia_UCG-014	E_Puniceicoccaceae	0.723189	0.0180996	LACPER	PER_2024
R_Clostridia_UCG-014	E_Other_Phylum	-0.821205	0.00358129	LACPER	PER_2024
R_Lachnospiraceae	E_Micromonosporaceae	-0.645513	0.0438176	LACPER	PER_2024
R_Lachnospiraceae	E_Microscillaceae	-0.878869	0.000811771	LACPER	PER_2024
R_Lachnospiraceae	E_OM190	0.680894	0.0301979	LACPER	PER_2024
R_Lachnospiraceae	E_Phycisphaeraceae	0.705589	0.0226217	LACPER	PER_2024
R_Lachnospiraceae	E_Pirellulaceae	0.676374	0.0317502	LACPER	PER_2024
R_Lachnospiraceae	E_Puniceicoccaceae	0.684421	0.0290232	LACPER	PER_2024
R_Lachnospiraceae	E_Other_Phylum	-0.892174	0.000518258	LACPER	PER_2024
R_Oscillospirales	E_Vicinamibacterales	0.724108	0.0178823	LACPER	PER_2024
R_Oscillospirales	E_Vicinamibacteraceae	0.714809	0.020166	LACPER	PER_2024
R_Oscillospirales	E_Micromonosporaceae	-0.710989	0.0211597	LACPER	PER_2024
R_Oscillospirales	E_SAR202_clade	0.813862	0.00416741	LACPER	PER_2024
R_Oscillospirales	E_Bacillaceae	0.663651	0.0364086	LACPER	PER_2024
R_Oscillospirales	E_OM190	0.836181	0.00257278	LACPER	PER_2024
R_Oscillospirales	E_Phycisphaeraceae	0.710353	0.0213283	LACPER	PER_2024
R_Oscillospirales	E_Pirellulaceae	0.669716	0.034134	LACPER	PER_2024
R_Oscillospirales	E_Puniceicoccaceae	0.714015	0.0203696	LACPER	PER_2024
R_Oscillospirales	E_Other_Phylum	-0.834829	0.0026542	LACPER	PER_2024
R_Ruminococcaceae	E_Blastocatellaceae	-0.722283	0.0430143	LACPER	PER_2024
R_Ruminococcaceae	E_Microscillaceae	-0.891094	0.000538606	LACPER	PER_2024
R_Ruminococcaceae	E_Roseiflexaceae	-0.796406	0.00583167	LACPER	PER_2024
R_Ruminococcaceae	E_Phycisphaeraceae	0.680843	0.0302151	LACPER	PER_2024
R_Ruminococcaceae	E_Pirellulaceae	0.717665	0.0194443	LACPER	PER_2024
R_Ruminococcaceae	E_Burkholderiaceae	0.807087	0.00476628	LACPER	PER_2024
R_Ruminococcaceae	E_Rubritaleaceae	0.679836	0.0305563	LACPER	PER_2024
R_Ruminococcaceae	E_Other_Phylum	-0.725386	0.0175833	LACPER	PER_2024
R_Myxococcaceae	E_type_III	0.972428	0.00547301	LACPER	PER_2024
R_Haliangiaceae	E_Microscillaceae	0.893419	0.0067204	LACPER	PER_2024
R_Haliangiaceae	E_Roseiflexaceae	0.942688	0.00146423	LACPER	PER_2024
R_Haliangiaceae	E_Pirellulaceae	-0.832192	0.020197	LACPER	PER_2024
R_Haliangiaceae	E_AEGEAN_169_marine_group	-0.844871	0.0167149	LACPER	PER_2024
R_Haliangiaceae	E_Burkholderiaceae	-0.774736	0.0407995	LACPER	PER_2024
R_Polyangiaceae	E_Roseiflexaceae	0.93463	0.0198655	LACPER	PER_2024
R_Polyangiaceae	E_Rubritaleaceae	-0.92118	0.0262473	LACPER	PER_2024
R_Sandaracinaceae	E_Microbacteriaceae	-0.814845	0.0482496	LACPER	PER_2024
R_Sandaracinaceae	E_Pla3_lineage	0.933697	0.00644835	LACPER	PER_2024
R_WD2101_soil_group	E_Microscillaceae	0.795511	0.0182327	LACPER	PER_2024
R_WD2101_soil_group	E_Roseiflexaceae	0.886714	0.0033329	LACPER	PER_2024
R_WD2101_soil_group	E_Lactobacillaceae	0.821777	0.0233393	LACPER	PER_2024
R_WD2101_soil_group	E_Pirellulaceae	-0.740119	0.0357714	LACPER	PER_2024
R_WD2101_soil_group	E_AEGEAN_169_marine_group	-0.761006	0.0283025	LACPER	PER_2024
R_WD2101_soil_group	E_Chthoniobacteraceae	0.77507	0.0406563	LACPER	PER_2024
R_Gemmataceae	E_Streptomycetaceae	-0.648415	0.0425699	LACPER	PER_2024
R_Pirellulaceae	E_Microscillaceae	0.762575	0.0103198	LACPER	PER_2024
R_Rhizobiaceae	E_Nocardioidaceae	0.720282	0.0187988	LACPER	PER_2024
R_Rhizobiaceae	E_Microscillaceae	0.636196	0.047989	LACPER	PER_2024
R_Rhizobiaceae	E_Roseiflexaceae	0.662133	0.0369935	LACPER	PER_2024
R_Rhizobiaceae	E_OM190	-0.690872	0.0269559	LACPER	PER_2024
R_Rhizobiaceae	E_Phycisphaeraceae	-0.915117	0.0002048	LACPER	PER_2024
R_Rhizobiaceae	E_Pirellulaceae	-0.869032	0.00109571	LACPER	PER_2024
R_Rhizobiaceae	E_AEGEAN_169_marine_group	-0.643265	0.0448009	LACPER	PER_2024
R_Rhizobiaceae	E_Chthoniobacteraceae	0.806976	0.00856517	LACPER	PER_2024
R_Rhizobiaceae	E_Puniceicoccaceae	-0.672313	0.03319	LACPER	PER_2024
R_Comamonadaceae	E_Microscillaceae	0.909898	0.000258328	LACPER	PER_2024
R_Comamonadaceae	E_Roseiflexaceae	0.842632	0.00220895	LACPER	PER_2024
R_Comamonadaceae	E_Phycisphaeraceae	-0.723203	0.0180964	LACPER	PER_2024
R_Comamonadaceae	E_Pirellulaceae	-0.820845	0.00360862	LACPER	PER_2024
R_Comamonadaceae	E_AEGEAN_169_marine_group	-0.732257	0.0160343	LACPER	PER_2024
R_Comamonadaceae	E_Burkholderiaceae	-0.761311	0.010524	LACPER	PER_2024
R_Comamonadaceae	E_Chthoniobacteraceae	0.732817	0.0247072	LACPER	PER_2024
R_Comamonadaceae	E_Other_Phylum	0.723091	0.018123	LACPER	PER_2024
R_Enterobacteriaceae	E_Microscillaceae	-0.691201	0.0268532	LACPER	PER_2024
R_Enterobacteriaceae	E_Roseiflexaceae	-0.763144	0.0102289	LACPER	PER_2024
R_Enterobacteriaceae	E_Burkholderiaceae	0.729492	0.0166456	LACPER	PER_2024
R_Pseudomonadaceae	E_Promicromonosporaceae	0.823921	0.0033804	LACPER	PER_2024
R_Pseudomonadaceae	E_Nocardioidaceae	0.643538	0.0446809	LACPER	PER_2024
R_Pseudomonadaceae	E_Flavobacteriaceae	-0.679009	0.0308388	LACPER	PER_2024
R_Pseudomonadaceae	E_OM190	-0.634028	0.0489963	LACPER	PER_2024
R_Pseudomonadaceae	E_Pirellulaceae	-0.745017	0.0134142	LACPER	PER_2024
R_Pseudomonadaceae	E_AEGEAN_169_marine_group	-0.682621	0.0296184	LACPER	PER_2024
R_Pseudomonadaceae	E_Pseudomonadaceae	0.756475	0.0113308	LACPER	PER_2024
R_Chthoniobacteraceae	E_Nocardioidaceae	0.668645	0.0489457	LACPER	PER_2024
R_Chthoniobacteraceae	E_Microscillaceae	0.779324	0.0132934	LACPER	PER_2024
R_Chthoniobacteraceae	E_Roseiflexaceae	0.765739	0.0161512	LACPER	PER_2024
R_Chthoniobacteraceae	E_Pirellulaceae	-0.909715	0.000665961	LACPER	PER_2024
R_Chthoniobacteraceae	E_AEGEAN_169_marine_group	-0.920235	0.000436223	LACPER	PER_2024
R_Chthoniobacteraceae	E_Burkholderiaceae	-0.862796	0.00274738	LACPER	PER_2024
R_Chthoniobacteraceae	E_Chthoniobacteraceae	0.863809	0.00568765	LACPER	PER_2024
R_Pedosphaeraceae	E_Microscillaceae	0.948754	0.00111066	LACPER	PER_2024
R_Pedosphaeraceae	E_Phycisphaeraceae	-0.761638	0.0466349	LACPER	PER_2024
R_Pedosphaeraceae	E_Other_Phylum	0.838888	0.0183115	LACPER	PER_2024
R_Opitutaceae	E_Flavobacteriaceae	0.973517	0.0264834	LACPER	PER_2024
R_Opitutaceae	E_Burkholderiaceae	0.973517	0.0264834	LACPER	PER_2024
R_Opitutaceae	E_Rubritaleaceae	0.967677	0.0323229	LACPER	PER_2024
R_Akkermansiaceae	E_Vicinamibacterales	0.712921	0.020653	LACPER	PER_2024
R_Akkermansiaceae	E_Vicinamibacteraceae	0.6599	0.0378657	LACPER	PER_2024
R_Akkermansiaceae	E_Microscillaceae	-0.703743	0.0231368	LACPER	PER_2024
R_Akkermansiaceae	E_SAR202_clade	0.788645	0.00670511	LACPER	PER_2024
R_Akkermansiaceae	E_OM190	0.750702	0.0123498	LACPER	PER_2024
R_Akkermansiaceae	E_Phycisphaeraceae	0.774228	0.00856802	LACPER	PER_2024
R_Akkermansiaceae	E_Pirellulaceae	0.779354	0.00786842	LACPER	PER_2024
R_Akkermansiaceae	E_AEGEAN_169_marine_group	0.647968	0.0427607	LACPER	PER_2024
R_Akkermansiaceae	E_Puniceicoccaceae	0.733357	0.0157954	LACPER	PER_2024
R_Akkermansiaceae	E_Other_Phylum	-0.889397	0.000571744	LACPER	PER_2024
R_Verrucomicrobiaceae	E_Promicromonosporaceae	0.975555	3.58515e-05	LACPER	PER_2024
R_Verrucomicrobiaceae	E_Micromonosporaceae	0.743861	0.0343543	LACPER	PER_2024
R_Verrucomicrobiaceae	E_Nocardioidaceae	0.760465	0.0284826	LACPER	PER_2024
R_Verrucomicrobiaceae	E_Flavobacteriaceae	-0.764821	0.0270528	LACPER	PER_2024
R_Verrucomicrobiaceae	E_OM190	-0.727599	0.0407707	LACPER	PER_2024
R_Verrucomicrobiaceae	E_Pseudomonadaceae	0.924665	0.00100941	LACPER	PER_2024
R_Other_Family	E_Vicinamibacterales	-0.694814	0.0257437	LACPER	PER_2024
R_Other_Family	E_Vicinamibacteraceae	-0.663481	0.0364737	LACPER	PER_2024
R_Other_Family	E_Micromonosporaceae	0.711434	0.0210423	LACPER	PER_2024
R_Other_Family	E_Microscillaceae	0.681023	0.0301542	LACPER	PER_2024
R_Other_Family	E_SAR202_clade	-0.685318	0.0287294	LACPER	PER_2024
R_Other_Family	E_Bacillaceae	-0.657491	0.0388215	LACPER	PER_2024
R_Other_Family	E_Other_Phylum	0.87714	0.000857242	LACPER	PER_2024
R_Blastocatellaceae	E_DEV007	-0.740403	0.0225204	BACPER	PER_2024
R_Pyrinomonadaceae	E_Bacillaceae	0.990983	0.00901709	BACPER	PER_2024
R_Vicinamibacteraceae	E_Vicinamibacteraceae	0.704385	0.00718891	BACPER	PER_2024
R_Vicinamibacteraceae	E_JG30_KF_CM45	0.836645	0.000691597	BACPER	PER_2024
R_Vicinamibacteraceae	E_Gemmataceae	0.876943	8.28685e-05	BACPER	PER_2024
R_Vicinamibacteraceae	E_DEV007	-0.626898	0.0218447	BACPER	PER_2024
R_Micrococcaceae	E_Blastocatellaceae	0.946291	0.000371894	BACPER	PER_2024
R_Micrococcaceae	E_Caldilineaceae	-0.713299	0.0469733	BACPER	PER_2024
R_Micrococcaceae	E_Roseiflexaceae	0.709318	0.0487954	BACPER	PER_2024
R_Nocardioidaceae	E_Vicinamibacterales	-0.599136	0.0182604	BACPER	PER_2024
R_Nocardioidaceae	E_Promicromonosporaceae	0.913479	1.28371e-05	BACPER	PER_2024
R_Nocardioidaceae	E_Nocardioidaceae	0.745529	0.00142042	BACPER	PER_2024
R_Nocardioidaceae	E_Caldilineaceae	-0.651589	0.029848	BACPER	PER_2024
R_Nocardioidaceae	E_SAR202_clade	-0.619644	0.0137494	BACPER	PER_2024
R_Nocardioidaceae	E_OM190	-0.550027	0.0336448	BACPER	PER_2024
R_Nocardioidaceae	E_Phycisphaeraceae	-0.550839	0.0333301	BACPER	PER_2024
R_Nocardioidaceae	E_Pirellulaceae	-0.780175	0.000600913	BACPER	PER_2024
R_Nocardioidaceae	E_AEGEAN_169_marine_group	-0.589032	0.0208631	BACPER	PER_2024
R_Nocardioidaceae	E_Pseudomonadaceae	0.731871	0.00192422	BACPER	PER_2024
R_Nocardioidaceae	E_Chthoniobacteraceae	0.834413	0.000737232	BACPER	PER_2024
R_Nocardioidaceae	E_Puniceicoccaceae	-0.535273	0.0397612	BACPER	PER_2024
R_Nocardioidaceae	E_Rubritaleaceae	-0.785632	0.000517639	BACPER	PER_2024
R_Streptomycetaceae	E_Vicinamibacterales	-0.548533	0.0422403	BACPER	PER_2024
R_Streptomycetaceae	E_Streptomycetaceae	0.775533	0.00183784	BACPER	PER_2024
R_Streptomycetaceae	E_Caldilineaceae	-0.657365	0.0279485	BACPER	PER_2024
R_Streptomycetaceae	E_Pla3_lineage	-0.630412	0.015655	BACPER	PER_2024
R_Streptomycetaceae	E_Pseudomonadaceae	0.668943	0.00889594	BACPER	PER_2024
R_Streptomycetaceae	E_Chthoniobacteraceae	0.717415	0.0129413	BACPER	PER_2024
R_Streptomycetaceae	E_Rubritaleaceae	-0.555135	0.0393321	BACPER	PER_2024
R_Bacteroidaceae	E_Vicinamibacterales	0.629632	0.0118922	BACPER	PER_2024
R_Bacteroidaceae	E_Promicromonosporaceae	-0.704169	0.00721447	BACPER	PER_2024
R_Bacteroidaceae	E_Nocardioidaceae	-0.551319	0.0331452	BACPER	PER_2024
R_Bacteroidaceae	E_Caldilineaceae	0.616747	0.0432682	BACPER	PER_2024
R_Bacteroidaceae	E_SAR202_clade	0.685929	0.00475387	BACPER	PER_2024
R_Bacteroidaceae	E_OM190	0.567597	0.0273147	BACPER	PER_2024
R_Bacteroidaceae	E_Phycisphaeraceae	0.615834	0.014514	BACPER	PER_2024
R_Bacteroidaceae	E_Pla3_lineage	0.582227	0.0227694	BACPER	PER_2024
R_Bacteroidaceae	E_Pirellulaceae	0.524386	0.0447786	BACPER	PER_2024
R_Bacteroidaceae	E_AEGEAN_169_marine_group	0.631241	0.0116121	BACPER	PER_2024
R_Bacteroidaceae	E_Burkholderiaceae	0.581986	0.0228393	BACPER	PER_2024
R_Bacteroidaceae	E_Puniceicoccaceae	0.51915	0.0473522	BACPER	PER_2024
R_Bacteroidaceae	E_Rubritaleaceae	0.80659	0.000280013	BACPER	PER_2024
R_Muribaculaceae	E_Microbacteriaceae	-0.613686	0.0149593	BACPER	PER_2024
R_Muribaculaceae	E_Promicromonosporaceae	-0.630992	0.0207458	BACPER	PER_2024
R_Muribaculaceae	E_Nocardioidaceae	-0.651378	0.00852342	BACPER	PER_2024
R_Muribaculaceae	E_SAR202_clade	0.752704	0.00120204	BACPER	PER_2024
R_Muribaculaceae	E_Phycisphaeraceae	0.522504	0.0456915	BACPER	PER_2024
R_Muribaculaceae	E_Pirellulaceae	0.660646	0.0073388	BACPER	PER_2024
R_Muribaculaceae	E_Burkholderiaceae	0.548031	0.0344282	BACPER	PER_2024
R_Muribaculaceae	E_Puniceicoccaceae	0.594692	0.0193725	BACPER	PER_2024
R_Muribaculaceae	E_Rubritaleaceae	0.624585	0.0128044	BACPER	PER_2024
R_Prevotellaceae	E_Microbacteriaceae	-0.615508	0.0145809	BACPER	PER_2024
R_Prevotellaceae	E_SAR202_clade	0.629897	0.0118456	BACPER	PER_2024
R_Prevotellaceae	E_Rubritaleaceae	0.664497	0.0068864	BACPER	PER_2024
R_Rikenellaceae	E_Microbacteriaceae	-0.625743	0.0125906	BACPER	PER_2024
R_Rikenellaceae	E_Promicromonosporaceae	-0.613817	0.0256467	BACPER	PER_2024
R_Rikenellaceae	E_Nocardioidaceae	-0.64155	0.00993793	BACPER	PER_2024
R_Rikenellaceae	E_SAR202_clade	0.686896	0.0046718	BACPER	PER_2024
R_Rikenellaceae	E_Pirellulaceae	0.604996	0.0168698	BACPER	PER_2024
R_Rikenellaceae	E_Chthoniobacteraceae	-0.625398	0.0296415	BACPER	PER_2024
R_Rikenellaceae	E_Puniceicoccaceae	0.549628	0.0338005	BACPER	PER_2024
R_Rikenellaceae	E_Rubritaleaceae	0.660394	0.00736913	BACPER	PER_2024
R_Tannerellaceae	E_Promicromonosporaceae	-0.71134	0.00640122	BACPER	PER_2024
R_Tannerellaceae	E_Nocardioidaceae	-0.522681	0.0456051	BACPER	PER_2024
R_Tannerellaceae	E_SAR202_clade	0.832304	0.000118335	BACPER	PER_2024
R_Tannerellaceae	E_OM190	0.583933	0.0222793	BACPER	PER_2024
R_Tannerellaceae	E_Phycisphaeraceae	0.555657	0.0315076	BACPER	PER_2024
R_Tannerellaceae	E_Gemmataceae	-0.53657	0.0391926	BACPER	PER_2024
R_Tannerellaceae	E_Burkholderiaceae	0.575897	0.0246591	BACPER	PER_2024
R_Tannerellaceae	E_Pseudomonadaceae	-0.554962	0.0317657	BACPER	PER_2024
R_Tannerellaceae	E_Puniceicoccaceae	0.595077	0.0192742	BACPER	PER_2024
R_Tannerellaceae	E_Rubritaleaceae	0.824049	0.000158345	BACPER	PER_2024
R_Chitinophagaceae	E_Roseiflexaceae	0.709983	0.048488	BACPER	PER_2024
R_Caldilineaceae	E_DEV007	0.762838	0.0276981	BACPER	PER_2024
R_Roseiflexaceae	E_Blastocatellaceae	0.802192	0.0299516	BACPER	PER_2024
R_Roseiflexaceae	E_Micromonosporaceae	0.82722	0.0112817	BACPER	PER_2024
R_Roseiflexaceae	E_Microscillaceae	0.84771	0.0159863	BACPER	PER_2024
R_Roseiflexaceae	E_Roseiflexaceae	0.986408	4.10667e-05	BACPER	PER_2024
R_Roseiflexaceae	E_Bacillaceae	0.751743	0.0194959	BACPER	PER_2024
R_Roseiflexaceae	E_Phycisphaeraceae	-0.688688	0.0402179	BACPER	PER_2024
R_Roseiflexaceae	E_Gemmataceae	0.710661	0.0318817	BACPER	PER_2024
R_Roseiflexaceae	E_AEGEAN_169_marine_group	-0.683875	0.0422138	BACPER	PER_2024
R_Roseiflexaceae	E_DEV007	-0.707791	0.0328996	BACPER	PER_2024
R_JG30-KF-CM45	E_JG30_KF_CM45	0.771284	0.0422958	BACPER	PER_2024
R_JG30-KF-CM45	E_Gemmataceae	0.830067	0.0107576	BACPER	PER_2024
R_KD4-96	E_Blastocatellaceae	0.935156	0.00617081	BACPER	PER_2024
R_TK10	E_Microbacteriaceae	-0.926019	0.0238855	BACPER	PER_2024
R_TK10	E_Rubritaleaceae	-0.943709	0.0158961	BACPER	PER_2024
R_Bacillaceae	E_Micromonosporaceae	0.669029	0.0243748	BACPER	PER_2024
R_Bacillaceae	E_Microscillaceae	0.708204	0.032752	BACPER	PER_2024
R_Bacillaceae	E_Roseiflexaceae	0.802636	0.00519171	BACPER	PER_2024
R_Bacillaceae	E_Bacillaceae	0.779963	0.00276978	BACPER	PER_2024
R_Christensenellaceae	E_Vicinamibacterales	0.54143	0.0371159	BACPER	PER_2024
R_Christensenellaceae	E_Promicromonosporaceae	-0.654565	0.015198	BACPER	PER_2024
R_Christensenellaceae	E_Nocardioidaceae	-0.583168	0.022498	BACPER	PER_2024
R_Christensenellaceae	E_Flavobacteriaceae	0.574099	0.0252169	BACPER	PER_2024
R_Christensenellaceae	E_SAR202_clade	0.776809	0.000657491	BACPER	PER_2024
R_Christensenellaceae	E_OM190	0.629417	0.0119299	BACPER	PER_2024
R_Christensenellaceae	E_Phycisphaeraceae	0.609665	0.0158213	BACPER	PER_2024
R_Christensenellaceae	E_Pirellulaceae	0.591364	0.0202385	BACPER	PER_2024
R_Christensenellaceae	E_AEGEAN_169_marine_group	0.568122	0.0271406	BACPER	PER_2024
R_Christensenellaceae	E_Burkholderiaceae	0.623608	0.0129871	BACPER	PER_2024
R_Christensenellaceae	E_Pseudomonadaceae	-0.53123	0.0415729	BACPER	PER_2024
R_Christensenellaceae	E_Chthoniobacteraceae	-0.75597	0.00444791	BACPER	PER_2024
R_Christensenellaceae	E_Puniceicoccaceae	0.677423	0.00552622	BACPER	PER_2024
R_Christensenellaceae	E_Rubritaleaceae	0.727049	0.002133	BACPER	PER_2024
R_Clostridia_UCG-014	E_Vicinamibacterales	0.601401	0.017713	BACPER	PER_2024
R_Clostridia_UCG-014	E_Promicromonosporaceae	-0.795277	0.00115389	BACPER	PER_2024
R_Clostridia_UCG-014	E_Nocardioidaceae	-0.716642	0.00264564	BACPER	PER_2024
R_Clostridia_UCG-014	E_Flavobacteriaceae	0.569832	0.0265793	BACPER	PER_2024
R_Clostridia_UCG-014	E_SAR202_clade	0.77677	0.00065818	BACPER	PER_2024
R_Clostridia_UCG-014	E_OM190	0.657471	0.00772902	BACPER	PER_2024
R_Clostridia_UCG-014	E_Phycisphaeraceae	0.619833	0.0137122	BACPER	PER_2024
R_Clostridia_UCG-014	E_Pirellulaceae	0.691874	0.00426677	BACPER	PER_2024
R_Clostridia_UCG-014	E_AEGEAN_169_marine_group	0.57765	0.0241244	BACPER	PER_2024
R_Clostridia_UCG-014	E_Burkholderiaceae	0.713538	0.00281628	BACPER	PER_2024
R_Clostridia_UCG-014	E_Pseudomonadaceae	-0.596463	0.0189232	BACPER	PER_2024
R_Clostridia_UCG-014	E_Chthoniobacteraceae	-0.665264	0.0182313	BACPER	PER_2024
R_Clostridia_UCG-014	E_Puniceicoccaceae	0.679452	0.00533356	BACPER	PER_2024
R_Clostridia_UCG-014	E_Rubritaleaceae	0.873126	2.14043e-05	BACPER	PER_2024
R_Lachnospiraceae	E_Promicromonosporaceae	-0.554878	0.0490377	BACPER	PER_2024
R_Lachnospiraceae	E_Nocardioidaceae	-0.5998	0.0180986	BACPER	PER_2024
R_Lachnospiraceae	E_Flavobacteriaceae	0.684447	0.00488186	BACPER	PER_2024
R_Lachnospiraceae	E_SAR202_clade	0.826927	0.000143298	BACPER	PER_2024
R_Lachnospiraceae	E_OM190	0.658675	0.00757911	BACPER	PER_2024
R_Lachnospiraceae	E_Phycisphaeraceae	0.718992	0.00252206	BACPER	PER_2024
R_Lachnospiraceae	E_Pirellulaceae	0.586304	0.0216119	BACPER	PER_2024
R_Lachnospiraceae	E_AEGEAN_169_marine_group	0.604783	0.0169189	BACPER	PER_2024
R_Lachnospiraceae	E_Burkholderiaceae	0.591842	0.0201125	BACPER	PER_2024
R_Lachnospiraceae	E_Chthoniobacteraceae	-0.82056	0.00107485	BACPER	PER_2024
R_Lachnospiraceae	E_Puniceicoccaceae	0.761184	0.000979755	BACPER	PER_2024
R_Lachnospiraceae	E_DEV007	0.535932	0.0394716	BACPER	PER_2024
R_Lachnospiraceae	E_Rubritaleaceae	0.612697	0.0151679	BACPER	PER_2024
R_Oscillospirales	E_Vicinamibacterales	0.543565	0.0362299	BACPER	PER_2024
R_Oscillospirales	E_Nocardioidaceae	-0.533086	0.0407338	BACPER	PER_2024
R_Oscillospirales	E_Flavobacteriaceae	0.566051	0.0278324	BACPER	PER_2024
R_Oscillospirales	E_SAR202_clade	0.822243	0.000168429	BACPER	PER_2024
R_Oscillospirales	E_OM190	0.567207	0.0274446	BACPER	PER_2024
R_Oscillospirales	E_Phycisphaeraceae	0.651681	0.00848248	BACPER	PER_2024
R_Oscillospirales	E_Pirellulaceae	0.552532	0.0326809	BACPER	PER_2024
R_Oscillospirales	E_Burkholderiaceae	0.55312	0.0324578	BACPER	PER_2024
R_Oscillospirales	E_Chthoniobacteraceae	-0.68186	0.0145906	BACPER	PER_2024
R_Oscillospirales	E_Puniceicoccaceae	0.667822	0.0065138	BACPER	PER_2024
R_Oscillospirales	E_Rubritaleaceae	0.556113	0.0313391	BACPER	PER_2024
R_Ruminococcaceae	E_Nocardioidaceae	-0.61776	0.0141235	BACPER	PER_2024
R_Ruminococcaceae	E_Flavobacteriaceae	0.636476	0.0107367	BACPER	PER_2024
R_Ruminococcaceae	E_SAR202_clade	0.778485	0.000628807	BACPER	PER_2024
R_Ruminococcaceae	E_OM190	0.672244	0.00604307	BACPER	PER_2024
R_Ruminococcaceae	E_Phycisphaeraceae	0.807091	0.000275693	BACPER	PER_2024
R_Ruminococcaceae	E_Pla3_lineage	0.514211	0.0498784	BACPER	PER_2024
R_Ruminococcaceae	E_Pirellulaceae	0.605308	0.0167983	BACPER	PER_2024
R_Ruminococcaceae	E_AEGEAN_169_marine_group	0.699432	0.00370576	BACPER	PER_2024
R_Ruminococcaceae	E_Burkholderiaceae	0.519352	0.047251	BACPER	PER_2024
R_Ruminococcaceae	E_Chthoniobacteraceae	-0.88035	0.000157467	BACPER	PER_2024
R_Ruminococcaceae	E_Puniceicoccaceae	0.767898	0.000828477	BACPER	PER_2024
R_Ruminococcaceae	E_DEV007	0.557081	0.0309836	BACPER	PER_2024
R_Ruminococcaceae	E_Rubritaleaceae	0.553483	0.0323204	BACPER	PER_2024
R_bacteriap25	E_Promicromonosporaceae	-0.91509	0.0293198	BACPER	PER_2024
R_bacteriap25	E_Micromonosporaceae	-0.912677	0.0111051	BACPER	PER_2024
R_bacteriap25	E_Streptomycetaceae	-0.884962	0.0190893	BACPER	PER_2024
R_bacteriap25	E_Microscillaceae	-0.980667	0.0193332	BACPER	PER_2024
R_bacteriap25	E_Caldilineaceae	0.92974	0.00723137	BACPER	PER_2024
R_bacteriap25	E_JG30_KF_CM45	-0.899586	0.0146181	BACPER	PER_2024
R_bacteriap25	E_OM190	0.886114	0.0187165	BACPER	PER_2024
R_bacteriap25	E_Chthoniobacteraceae	-0.859567	0.0281975	BACPER	PER_2024
R_bacteriap25	E_DEV007	0.920257	0.00928499	BACPER	PER_2024
R_Haliangiaceae	E_SAR202_clade	0.760777	0.0470334	BACPER	PER_2024
R_Haliangiaceae	E_OM190	0.797041	0.0318451	BACPER	PER_2024
R_Haliangiaceae	E_Burkholderiaceae	0.867788	0.0113542	BACPER	PER_2024
R_Haliangiaceae	E_Puniceicoccaceae	0.770991	0.042424	BACPER	PER_2024
R_BIrii41	E_Vicinamibacterales	-0.981068	0.00311801	BACPER	PER_2024
R_BIrii41	E_Nocardioidaceae	0.880667	0.0485897	BACPER	PER_2024
R_BIrii41	E_Pirellulaceae	-0.879451	0.0493248	BACPER	PER_2024
R_BIrii41	E_Rubritaleaceae	-0.878929	0.0496415	BACPER	PER_2024
R_Polyangiaceae	E_Promicromonosporaceae	0.925185	0.0242875	BACPER	PER_2024
R_Sandaracinaceae	E_Vicinamibacteraceae	-0.980603	0.0193974	BACPER	PER_2024
R_WD2101_soil_group	E_Nocardioidaceae	0.6567	0.0391391	BACPER	PER_2024
R_WD2101_soil_group	E_Flavobacteriaceae	-0.902636	0.000349061	BACPER	PER_2024
R_WD2101_soil_group	E_SAR202_clade	-0.634951	0.0485658	BACPER	PER_2024
R_WD2101_soil_group	E_OM190	-0.665771	0.0356021	BACPER	PER_2024
R_WD2101_soil_group	E_Burkholderiaceae	-0.765427	0.00986982	BACPER	PER_2024
R_WD2101_soil_group	E_Chthoniobacteraceae	0.847641	0.00390324	BACPER	PER_2024
R_WD2101_soil_group	E_Other_Phylum	0.918602	0.000173931	BACPER	PER_2024
R_Gemmataceae	E_Vicinamibacteraceae	0.546859	0.0430021	BACPER	PER_2024
R_Gemmataceae	E_Flavobacteriaceae	-0.549378	0.0418596	BACPER	PER_2024
R_Gemmataceae	E_JG30_KF_CM45	0.826933	0.000907316	BACPER	PER_2024
R_Gemmataceae	E_SAR202_clade	-0.586669	0.0274317	BACPER	PER_2024
R_Gemmataceae	E_Phycisphaeraceae	-0.583499	0.0284876	BACPER	PER_2024
R_Gemmataceae	E_Gemmataceae	0.785367	0.000873123	BACPER	PER_2024
R_Gemmataceae	E_DEV007	-0.700725	0.00524633	BACPER	PER_2024
R_Pirellulaceae	E_JG30_KF_CM45	0.854217	0.00336743	BACPER	PER_2024
R_Pirellulaceae	E_Gemmataceae	0.922038	0.000146993	BACPER	PER_2024
R_Pirellulaceae	E_DEV007	-0.70444	0.0229414	BACPER	PER_2024
R_Rhizobiaceae	E_Vicinamibacterales	-0.618064	0.0140624	BACPER	PER_2024
R_Rhizobiaceae	E_Promicromonosporaceae	0.742906	0.00362048	BACPER	PER_2024
R_Rhizobiaceae	E_Nocardioidaceae	0.79573	0.000388336	BACPER	PER_2024
R_Rhizobiaceae	E_Flavobacteriaceae	-0.521075	0.0463936	BACPER	PER_2024
R_Rhizobiaceae	E_SAR202_clade	-0.717402	0.00260517	BACPER	PER_2024
R_Rhizobiaceae	E_OM190	-0.655435	0.00798773	BACPER	PER_2024
R_Rhizobiaceae	E_Phycisphaeraceae	-0.697526	0.00384131	BACPER	PER_2024
R_Rhizobiaceae	E_Pirellulaceae	-0.811596	0.000239197	BACPER	PER_2024
R_Rhizobiaceae	E_AEGEAN_169_marine_group	-0.645544	0.00934252	BACPER	PER_2024
R_Rhizobiaceae	E_Burkholderiaceae	-0.614112	0.0148701	BACPER	PER_2024
R_Rhizobiaceae	E_Pseudomonadaceae	0.647427	0.00907169	BACPER	PER_2024
R_Rhizobiaceae	E_Chthoniobacteraceae	0.853881	0.000408294	BACPER	PER_2024
R_Rhizobiaceae	E_Puniceicoccaceae	-0.667467	0.00655281	BACPER	PER_2024
R_Rhizobiaceae	E_Rubritaleaceae	-0.702123	0.00352081	BACPER	PER_2024
R_Comamonadaceae	E_Nocardioidaceae	0.532128	0.0411651	BACPER	PER_2024
R_Comamonadaceae	E_Flavobacteriaceae	-0.659889	0.00743043	BACPER	PER_2024
R_Comamonadaceae	E_SAR202_clade	-0.632095	0.0114657	BACPER	PER_2024
R_Comamonadaceae	E_OM190	-0.66245	0.00712413	BACPER	PER_2024
R_Comamonadaceae	E_Phycisphaeraceae	-0.804296	0.000300535	BACPER	PER_2024
R_Comamonadaceae	E_Pla3_lineage	-0.55871	0.0303923	BACPER	PER_2024
R_Comamonadaceae	E_Pirellulaceae	-0.521146	0.0463589	BACPER	PER_2024
R_Comamonadaceae	E_AEGEAN_169_marine_group	-0.774671	0.000695627	BACPER	PER_2024
R_Comamonadaceae	E_Chthoniobacteraceae	0.835302	0.000718785	BACPER	PER_2024
R_Comamonadaceae	E_Puniceicoccaceae	-0.693686	0.00412654	BACPER	PER_2024
R_Comamonadaceae	E_DEV007	-0.681474	0.00514697	BACPER	PER_2024
R_Enterobacteriaceae	E_Promicromonosporaceae	0.685424	0.00971457	BACPER	PER_2024
R_Enterobacteriaceae	E_Rubritaleaceae	-0.522752	0.0455707	BACPER	PER_2024
R_Erwiniaceae	E_Promicromonosporaceae	0.773542	0.0144643	BACPER	PER_2024
R_Erwiniaceae	E_Burkholderiaceae	-0.638824	0.0467869	BACPER	PER_2024
R_Erwiniaceae	E_Chthoniobacteraceae	0.679941	0.0438917	BACPER	PER_2024
R_Erwiniaceae	E_Other_Phylum	0.67608	0.0318529	BACPER	PER_2024
R_Pseudomonadaceae	E_Vicinamibacteraceae	-0.555831	0.0314434	BACPER	PER_2024
R_Pseudomonadaceae	E_Promicromonosporaceae	0.747658	0.00330033	BACPER	PER_2024
R_Pseudomonadaceae	E_SAR202_clade	-0.521069	0.0463967	BACPER	PER_2024
R_Pseudomonadaceae	E_Pirellulaceae	-0.635439	0.0109058	BACPER	PER_2024
R_Pseudomonadaceae	E_Pseudomonadaceae	0.977613	3.50774e-10	BACPER	PER_2024
R_Pseudomonadaceae	E_Rubritaleaceae	-0.777503	0.000645477	BACPER	PER_2024
R_Chthoniobacteraceae	E_Vicinamibacterales	-0.622073	0.0409887	BACPER	PER_2024
R_Chthoniobacteraceae	E_Microbacteriaceae	0.685908	0.0197947	BACPER	PER_2024
R_Chthoniobacteraceae	E_Nocardioidaceae	0.756196	0.00708269	BACPER	PER_2024
R_Chthoniobacteraceae	E_Flavobacteriaceae	-0.633983	0.0361958	BACPER	PER_2024
R_Chthoniobacteraceae	E_SAR202_clade	-0.73303	0.0102728	BACPER	PER_2024
R_Chthoniobacteraceae	E_OM190	-0.706302	0.0151226	BACPER	PER_2024
R_Chthoniobacteraceae	E_Phycisphaeraceae	-0.703851	0.0156371	BACPER	PER_2024
R_Chthoniobacteraceae	E_Pirellulaceae	-0.66125	0.0267198	BACPER	PER_2024
R_Chthoniobacteraceae	E_AEGEAN_169_marine_group	-0.703131	0.0157908	BACPER	PER_2024
R_Chthoniobacteraceae	E_Chthoniobacteraceae	0.929065	0.000101619	BACPER	PER_2024
R_Chthoniobacteraceae	E_Puniceicoccaceae	-0.635131	0.0357554	BACPER	PER_2024
R_Chthoniobacteraceae	E_DEV007	-0.728935	0.0109297	BACPER	PER_2024
R_Chthoniobacteraceae	E_Other_Phylum	0.644977	0.0321318	BACPER	PER_2024
R_Xiphinematobacteraceae	E_Nocardioidaceae	0.982734	0.0172659	BACPER	PER_2024
R_Xiphinematobacteraceae	E_Chthoniobacteraceae	0.977388	0.0226117	BACPER	PER_2024
R_Xiphinematobacteraceae	E_Puniceicoccaceae	-0.966173	0.0338274	BACPER	PER_2024
R_Pedosphaeraceae	E_JG30_KF_CM45	0.826124	0.0427211	BACPER	PER_2024
R_Pedosphaeraceae	E_Pseudomonadaceae	0.763308	0.0458672	BACPER	PER_2024
R_Opitutaceae	E_Vicinamibacteraceae	0.729781	0.0398706	BACPER	PER_2024
R_Opitutaceae	E_JG30_KF_CM45	0.728252	0.0405	BACPER	PER_2024
R_Opitutaceae	E_Gemmataceae	0.873089	0.0046361	BACPER	PER_2024
R_Akkermansiaceae	E_Vicinamibacterales	0.616481	0.0143819	BACPER	PER_2024
R_Akkermansiaceae	E_Promicromonosporaceae	-0.590962	0.0334301	BACPER	PER_2024
R_Akkermansiaceae	E_Nocardioidaceae	-0.675071	0.00575641	BACPER	PER_2024
R_Akkermansiaceae	E_Flavobacteriaceae	0.58219	0.0227801	BACPER	PER_2024
R_Akkermansiaceae	E_SAR202_clade	0.801801	0.00032423	BACPER	PER_2024
R_Akkermansiaceae	E_OM190	0.67345	0.00591944	BACPER	PER_2024
R_Akkermansiaceae	E_Phycisphaeraceae	0.771595	0.000753628	BACPER	PER_2024
R_Akkermansiaceae	E_Pla3_lineage	0.568115	0.0271428	BACPER	PER_2024
R_Akkermansiaceae	E_Pirellulaceae	0.609375	0.015885	BACPER	PER_2024
R_Akkermansiaceae	E_AEGEAN_169_marine_group	0.748771	0.0013181	BACPER	PER_2024
R_Akkermansiaceae	E_Burkholderiaceae	0.594666	0.0193792	BACPER	PER_2024
R_Akkermansiaceae	E_Chthoniobacteraceae	-0.653378	0.0212191	BACPER	PER_2024
R_Akkermansiaceae	E_Puniceicoccaceae	0.701011	0.00359628	BACPER	PER_2024
R_Akkermansiaceae	E_DEV007	0.575209	0.0248714	BACPER	PER_2024
R_Akkermansiaceae	E_Rubritaleaceae	0.812245	0.000234284	BACPER	PER_2024
R_Verrucomicrobiaceae	E_Vicinamibacteraceae	0.888503	0.0179544	BACPER	PER_2024
R_Verrucomicrobiaceae	E_Pla3_lineage	-0.881257	0.0203126	BACPER	PER_2024
R_Other_Family	E_Flavobacteriaceae	-0.675553	0.00570863	BACPER	PER_2024
R_Other_Family	E_SAR202_clade	-0.768425	0.000817454	BACPER	PER_2024
R_Other_Family	E_Phycisphaeraceae	-0.550185	0.0335836	BACPER	PER_2024
R_Other_Family	E_Gemmataceae	0.523618	0.0451495	BACPER	PER_2024
R_Other_Family	E_Burkholderiaceae	-0.572693	0.02566	BACPER	PER_2024
R_Other_Family	E_Puniceicoccaceae	-0.594984	0.0192978	BACPER	PER_2024
R_Other_Family	E_Rubritaleaceae	-0.581792	0.0228956	BACPER	PER_2024
R_Other_Family	E_Other_Phylum	0.588347	0.0210491	BACPER	PER_2024
R_Vicinamibacteraceae	E_Nocardioidaceae	0.950717	0.0492829	PAEPER	PER_2024
R_Vicinamibacteraceae	E_Bacillaceae	0.978591	0.0214088	PAEPER	PER_2024
R_Micrococcaceae	E_Micromonosporaceae	0.904168	0.0350959	PAEPER	PER_2024
R_Micrococcaceae	E_Nocardioidaceae	0.971097	0.00587288	PAEPER	PER_2024
R_Micrococcaceae	E_OM190	-0.913735	0.0300182	PAEPER	PER_2024
R_Micrococcaceae	E_Chthoniobacteraceae	0.999018	0.0282199	PAEPER	PER_2024
R_Nocardioidaceae	E_Nocardioidaceae	0.959974	0.00955476	PAEPER	PER_2024
R_Nocardioidaceae	E_Roseiflexaceae	0.894678	0.0403769	PAEPER	PER_2024
R_Streptomycetaceae	E_Microbacteriaceae	0.887959	0.0181266	PAEPER	PER_2024
R_Streptomycetaceae	E_Micromonosporaceae	0.824759	0.0433732	PAEPER	PER_2024
R_Streptomycetaceae	E_Nocardioidaceae	0.889892	0.0175181	PAEPER	PER_2024
R_Streptomycetaceae	E_Streptomycetaceae	0.885716	0.0188448	PAEPER	PER_2024
R_Streptomycetaceae	E_Roseiflexaceae	0.817104	0.0471175	PAEPER	PER_2024
R_Streptomycetaceae	E_JG30_KF_CM45	0.983782	0.00247334	PAEPER	PER_2024
R_Streptomycetaceae	E_OM190	-0.934847	0.00622911	PAEPER	PER_2024
R_f__67-14	E_Nocardioidaceae	0.930785	0.0216309	PAEPER	PER_2024
R_f__67-14	E_Roseiflexaceae	0.945392	0.0151924	PAEPER	PER_2024
R_f__67-14	E_Bacillaceae	0.928117	0.022884	PAEPER	PER_2024
R_f__67-14	E_AEGEAN_169_marine_group	-0.909557	0.0322042	PAEPER	PER_2024
R_Bacteroidaceae	E_Vicinamibacterales	0.889458	0.017654	PAEPER	PER_2024
R_Bacteroidaceae	E_Pirellulaceae	0.818628	0.0463607	PAEPER	PER_2024
R_Bacteroidaceae	E_Chthoniobacteraceae	-0.975096	0.0249036	PAEPER	PER_2024
R_Prevotellaceae	E_Nocardioidaceae	-0.840699	0.0360441	PAEPER	PER_2024
R_Prevotellaceae	E_Burkholderiaceae	0.886879	0.0184709	PAEPER	PER_2024
R_Rikenellaceae	E_Roseiflexaceae	-0.916022	0.0102823	PAEPER	PER_2024
R_Rikenellaceae	E_SAR202_clade	0.825205	0.0431598	PAEPER	PER_2024
R_Rikenellaceae	E_Phycisphaeraceae	0.881736	0.0201525	PAEPER	PER_2024
R_Rikenellaceae	E_AEGEAN_169_marine_group	0.887397	0.0183054	PAEPER	PER_2024
R_Rikenellaceae	E_Other_Phylum	-0.831431	0.0402285	PAEPER	PER_2024
R_Tannerellaceae	E_Blastocatellaceae	0.998415	0.035851	PAEPER	PER_2024
R_Tannerellaceae	E_Vicinamibacterales	0.92562	0.0080928	PAEPER	PER_2024
R_Tannerellaceae	E_Nocardioidaceae	-0.947563	0.00405244	PAEPER	PER_2024
R_Tannerellaceae	E_Flavobacteriaceae	0.929106	0.00736087	PAEPER	PER_2024
R_Tannerellaceae	E_Caldilineaceae	0.984835	0.0151651	PAEPER	PER_2024
R_Tannerellaceae	E_Roseiflexaceae	-0.90625	0.0127715	PAEPER	PER_2024
R_Tannerellaceae	E_Phycisphaeraceae	0.824717	0.0433936	PAEPER	PER_2024
R_Tannerellaceae	E_Pirellulaceae	0.81301	0.0491788	PAEPER	PER_2024
R_Tannerellaceae	E_Puniceicoccaceae	0.871762	0.0236131	PAEPER	PER_2024
R_Chitinophagaceae	E_Nocardioidaceae	-0.991464	0.00853587	PAEPER	PER_2024
R_Chitinophagaceae	E_type_III	0.999456	0.0209954	PAEPER	PER_2024
R_Chitinophagaceae	E_Chthoniobacteraceae	-0.987597	0.0124031	PAEPER	PER_2024
R_Caldilineaceae	E_Flavobacteriaceae	-0.999424	0.0216124	PAEPER	PER_2024
R_Caldilineaceae	E_Roseiflexaceae	0.997949	0.0407833	PAEPER	PER_2024
R_Caldilineaceae	E_AEGEAN_169_marine_group	-1	0	PAEPER	PER_2024
R_Roseiflexaceae	E_Roseiflexaceae	0.9923	0.00770049	PAEPER	PER_2024
R_Roseiflexaceae	E_OM190	-0.951223	0.0487774	PAEPER	PER_2024
R_Roseiflexaceae	E_Pla3_lineage	-0.967192	0.0328083	PAEPER	PER_2024
R_Roseiflexaceae	E_Rubritaleaceae	-0.956203	0.0437972	PAEPER	PER_2024
R_JG30-KF-CM45	E_Bacillaceae	0.957207	0.0427926	PAEPER	PER_2024
R_Bacillaceae	E_Bacillaceae	0.994316	0.00568442	PAEPER	PER_2024
R_Christensenellaceae	E_Nocardioidaceae	-0.863126	0.0268195	PAEPER	PER_2024
R_Christensenellaceae	E_Flavobacteriaceae	0.900388	0.0143897	PAEPER	PER_2024
R_Christensenellaceae	E_Caldilineaceae	0.963787	0.0362133	PAEPER	PER_2024
R_Christensenellaceae	E_Roseiflexaceae	-0.902404	0.0138227	PAEPER	PER_2024
R_Christensenellaceae	E_Bacillaceae	-0.898084	0.015051	PAEPER	PER_2024
R_Clostridia_UCG-014	E_Nocardioidaceae	-0.905688	0.0129226	PAEPER	PER_2024
R_Clostridia_UCG-014	E_Caldilineaceae	0.964265	0.0357349	PAEPER	PER_2024
R_Clostridia_UCG-014	E_Roseiflexaceae	-0.989617	0.000161142	PAEPER	PER_2024
R_Clostridia_UCG-014	E_OM190	0.92357	0.00853902	PAEPER	PER_2024
R_Clostridia_UCG-014	E_Phycisphaeraceae	0.908972	0.0120519	PAEPER	PER_2024
R_Clostridia_UCG-014	E_Pla3_lineage	0.831039	0.0404101	PAEPER	PER_2024
R_Clostridia_UCG-014	E_AEGEAN_169_marine_group	0.926609	0.00788175	PAEPER	PER_2024
R_Clostridia_UCG-014	E_Puniceicoccaceae	0.816229	0.0475546	PAEPER	PER_2024
R_Clostridia_UCG-014	E_Other_Phylum	-0.858098	0.0287755	PAEPER	PER_2024
R_Lachnospiraceae	E_Gemmataceae	0.85294	0.0308497	PAEPER	PER_2024
R_Ruminococcaceae	E_Microscillaceae	-0.922538	0.0255774	PAEPER	PER_2024
R_Haliangiaceae	E_Micromonosporaceae	0.997496	0.0450626	PAEPER	PER_2024
R_WD2101_soil_group	E_Nocardioidaceae	0.997842	0.0418277	PAEPER	PER_2024
R_Gemmataceae	E_SAR202_clade	-0.811683	0.049856	PAEPER	PER_2024
R_Gemmataceae	E_type_III	-0.987584	0.0124155	PAEPER	PER_2024
R_Gemmataceae	E_Lactobacillaceae	0.908703	0.0121223	PAEPER	PER_2024
R_Pirellulaceae	E_Vicinamibacterales	-0.985091	0.00218037	PAEPER	PER_2024
R_Pirellulaceae	E_Microbacteriaceae	0.986087	0.00196588	PAEPER	PER_2024
R_Pirellulaceae	E_Flavobacteriaceae	-0.92278	0.0254583	PAEPER	PER_2024
R_Pirellulaceae	E_JG30_KF_CM45	0.993367	0.00663301	PAEPER	PER_2024
R_Rhizobiaceae	E_Pseudomonadaceae	0.891495	0.0170212	PAEPER	PER_2024
R_Erwiniaceae	E_Bacillaceae	0.908234	0.012245	PAEPER	PER_2024
R_Pseudomonadaceae	E_Gemmataceae	-0.87501	0.0224573	PAEPER	PER_2024
R_Pseudomonadaceae	E_Pseudomonadaceae	0.826184	0.0426923	PAEPER	PER_2024
R_Chthoniobacteraceae	E_Microbacteriaceae	0.976693	0.0233066	PAEPER	PER_2024
R_Chthoniobacteraceae	E_JG30_KF_CM45	0.992776	0.00722391	PAEPER	PER_2024
R_Pedosphaeraceae	E_Microscillaceae	0.955458	0.0445421	PAEPER	PER_2024
R_Pedosphaeraceae	E_Lactobacillaceae	0.990179	0.00982135	PAEPER	PER_2024
R_Other_Family	E_Lactobacillaceae	0.842438	0.0352828	PAEPER	PER_2024
R_Pyrinomonadaceae	E_Pla3_lineage	-0.998625	0.0333832	PSEPER	PER_2024
R_Nocardioidaceae	E_AEGEAN_169_marine_group	-0.999165	0.0260225	PSEPER	PER_2024
R_Streptomycetaceae	E_Promicromonosporaceae	0.99923	0.0249844	PSEPER	PER_2024
R_Streptomycetaceae	E_Flavobacteriaceae	-0.9994	0.0220519	PSEPER	PER_2024
R_Streptomycetaceae	E_Phycisphaeraceae	-0.999982	0.00386119	PSEPER	PER_2024
R_Prevotellaceae	E_Streptomycetaceae	-0.999995	0.00203451	PSEPER	PER_2024
R_Chitinophagaceae	E_Bacillaceae	0.998625	0.0333832	PSEPER	PER_2024
R_Roseiflexaceae	E_AEGEAN_169_marine_group	-0.997865	0.0416028	PSEPER	PER_2024
R_Roseiflexaceae	E_Chthoniobacteraceae	0.999673	0.0162718	PSEPER	PER_2024
R_Christensenellaceae	E_Micromonosporaceae	-0.99974	0.0145061	PSEPER	PER_2024
R_Christensenellaceae	E_Streptomycetaceae	-0.99753	0.0447543	PSEPER	PER_2024
R_Christensenellaceae	E_Puniceicoccaceae	0.999881	0.00983395	PSEPER	PER_2024
R_Lachnospiraceae	E_AEGEAN_169_marine_group	0.999852	0.0109593	PSEPER	PER_2024
R_Lachnospiraceae	E_Chthoniobacteraceae	-0.997286	0.0469153	PSEPER	PER_2024
R_Ruminococcaceae	E_Pirellulaceae	0.997893	0.0413295	PSEPER	PER_2024
R_Gemmataceae	E_Blastocatellaceae	-0.999819	0.0121157	PSEPER	PER_2024
R_Gemmataceae	E_Rubritaleaceae	-0.999819	0.0121157	PSEPER	PER_2024
R_Comamonadaceae	E_Nocardioidaceae	0.999827	0.0118552	PSEPER	PER_2024
R_Comamonadaceae	E_Gemmataceae	0.999827	0.0118552	PSEPER	PER_2024
R_Comamonadaceae	E_Pirellulaceae	-0.998618	0.0334676	PSEPER	PER_2024
R_Pseudomonadaceae	E_Promicromonosporaceae	-0.998387	0.0361649	PSEPER	PER_2024
R_Pseudomonadaceae	E_Flavobacteriaceae	0.999854	0.0108715	PSEPER	PER_2024
R_Pseudomonadaceae	E_Phycisphaeraceae	0.999934	0.00731923	PSEPER	PER_2024
R_Chthoniobacteraceae	E_Microscillaceae	0.997176	0.0478513	PSEPER	PER_2024
R_Chthoniobacteraceae	E_JG30_KF_CM45	0.997176	0.0478513	PSEPER	PER_2024
R_Chthoniobacteraceae	E_SAR202_clade	-0.999975	0.00453761	PSEPER	PER_2024
R_Chthoniobacteraceae	E_Pseudomonadaceae	-0.998766	0.0316358	PSEPER	PER_2024
R_Akkermansiaceae	E_Burkholderiaceae	0.999988	0.00307145	PSEPER	PER_2024
R_Other_Family	E_Promicromonosporaceae	0.99967	0.0163643	PSEPER	PER_2024
R_Other_Family	E_Flavobacteriaceae	-0.99884	0.030672	PSEPER	PER_2024
R_Other_Family	E_Phycisphaeraceae	-0.999808	0.0124813	PSEPER	PER_2024

## Sheet: Recurrent hub
from	to	corr	pval	treatment	dataset
R_Micrococcaceae	E_Micromonosporaceae	0.997362	0.0462541	CTRLST	LST_2023
R_Nocardioidaceae	E_Micromonosporaceae	0.998647	0.0331203	CTRLST	LST_2023
R_f__67-14	E_Micromonosporaceae	0.999851	0.0109939	CTRLST	LST_2023
R_f__67-14	E_Comamonadaceae	0.998409	0.0359121	CTRLST	LST_2023
R_Chitinophagaceae	E_Comamonadaceae	-0.99741	0.0458303	CTRLST	LST_2023
R_AKIW781	E_Rhizobiaceae	0.998215	0.0380407	CTRLST	LST_2023
R_AKIW781	E_Pseudomonadaceae	-0.998138	0.0388559	CTRLST	LST_2023
R_JG30-KF-CM45	E_Micromonosporaceae	0.997658	0.043574	CTRLST	LST_2023
R_S085	E_Nocardioidaceae	-0.998944	0.0292643	CTRLST	LST_2023
R_S085	E_Other_Family	0.999917	0.00820031	CTRLST	LST_2023
R_Bacillaceae	E_Oxalobacteraceae	1	0.000444758	CTRLST	LST_2023
R_Anaeromyxobacteraceae	E_Micromonosporaceae	0.999783	0.0132557	CTRLST	LST_2023
R_Haliangiaceae	E_Nocardioidaceae	-0.999123	0.0266691	CTRLST	LST_2023
R_Haliangiaceae	E_Other_Family	0.999961	0.0056051	CTRLST	LST_2023
R_BIrii41	E_Lactobacillaceae	0.999985	0.00346234	CTRLST	LST_2023
R_Sandaracinaceae	E_Comamonadaceae	-0.999012	0.0283077	CTRLST	LST_2023
R_Gemmataceae	E_Lactobacillaceae	0.997597	0.044147	CTRLST	LST_2023
R_Erwiniaceae	E_Comamonadaceae	0.998672	0.0328128	CTRLST	LST_2023
R_Pseudomonadaceae	E_Other_Family	-0.998355	0.0365186	CTRLST	LST_2023
R_Other_Family	E_Oxalobacteraceae	0.999213	0.0252551	CTRLST	LST_2023
R_Bryobacteraceae	E_Pseudomonadaceae	-0.508183	0.0312966	BACLST	LST_2023
R_Streptomycetaceae	E_Oxalobacteraceae	0.636731	0.00449051	BACLST	LST_2023
R_Caldilineaceae	E_Comamonadaceae	-0.539305	0.0254745	BACLST	LST_2023
R_AKIW781	E_Promicromonosporaceae	-0.71432	0.00127509	BACLST	LST_2023
R_Lachnospiraceae	E_Comamonadaceae	0.551777	0.0329693	BACLST	LST_2023
R_Oscillospirales	E_Comamonadaceae	0.88959	0.0433034	BACLST	LST_2023
R_bacteriap25	E_Lactobacillaceae	0.516482	0.0282012	BACLST	LST_2023
R_bacteriap25	E_Peptostreptococcaceae	0.732793	0.0386484	BACLST	LST_2023
R_Myxococcaceae	E_Peptostreptococcaceae	0.856144	0.00666265	BACLST	LST_2023
R_Polyangiaceae	E_Micromonosporaceae	0.52787	0.0294122	BACLST	LST_2023
R_Polyangiaceae	E_Nocardioidaceae	0.53148	0.023215	BACLST	LST_2023
R_Polyangiaceae	E_Streptomycetaceae	0.59416	0.00931807	BACLST	LST_2023
R_Sandaracinaceae	E_Streptomycetaceae	0.57538	0.0124761	BACLST	LST_2023
R_Rhizobiaceae	E_Promicromonosporaceae	0.528726	0.0240747	BACLST	LST_2023
R_Enterobacteriaceae	E_Bacillaceae	0.723809	0.00778383	BACLST	LST_2023
R_Enterobacteriaceae	E_Peptostreptococcaceae	-0.81213	0.0143293	BACLST	LST_2023
R_Enterobacteriaceae	E_Erwiniaceae	0.500917	0.0405412	BACLST	LST_2023
R_Erwiniaceae	E_Promicromonosporaceae	0.510756	0.03031	BACLST	LST_2023
R_Erwiniaceae	E_Bacillaceae	0.738117	0.003967	BACLST	LST_2023
R_Pseudomonadaceae	E_Pseudomonadaceae	0.506336	0.0320197	BACLST	LST_2023
R_Xiphinematobacteraceae	E_Erwiniaceae	-0.61606	0.00845685	BACLST	LST_2023
R_Pedosphaeraceae	E_Lactobacillaceae	0.59262	0.00954995	BACLST	LST_2023
R_Opitutaceae	E_Bacillaceae	-0.558461	0.0472908	BACLST	LST_2023
R_Other_Family	E_Promicromonosporaceae	-0.524908	0.025307	BACLST	LST_2023
R_Vicinamibacteraceae	E_Oxalobacteraceae	0.758067	0.0179328	LACLST	LST_2023
R_Nocardioidaceae	E_Erwiniaceae	-0.670721	0.0479902	LACLST	LST_2023
R_f__67-14	E_Erwiniaceae	-0.778323	0.0134913	LACLST	LST_2023
R_KD4-96	E_Lactobacillaceae	0.708584	0.0491355	LACLST	LST_2023
R_KD4-96	E_Erwiniaceae	-0.669227	0.0486766	LACLST	LST_2023
R_Paenibacillaceae	E_Promicromonosporaceae	0.874887	0.00201397	LACLST	LST_2023
R_Paenibacillaceae	E_Pseudonocardiaceae	0.814442	0.00751891	LACLST	LST_2023
R_Paenibacillaceae	E_Bacillaceae	-0.730329	0.0254537	LACLST	LST_2023
R_Paenibacillaceae	E_Other_Family	0.711977	0.0314217	LACLST	LST_2023
R_Myxococcaceae	E_Comamonadaceae	0.795964	0.0102817	LACLST	LST_2023
R_Haliangiaceae	E_Rhizobiaceae	0.831085	0.00550576	LACLST	LST_2023
R_Haliangiaceae	E_Comamonadaceae	0.917744	0.000484593	LACLST	LST_2023
R_Haliangiaceae	E_Oxalobacteraceae	0.696349	0.0371683	LACLST	LST_2023
R_Haliangiaceae	E_Erwiniaceae	-0.670833	0.0479392	LACLST	LST_2023
R_BIrii41	E_Promicromonosporaceae	0.779275	0.0388773	LACLST	LST_2023
R_BIrii41	E_Bacillaceae	-0.762031	0.0464534	LACLST	LST_2023
R_Polyangiaceae	E_Oxalobacteraceae	0.770044	0.0428407	LACLST	LST_2023
R_Sandaracinaceae	E_Comamonadaceae	0.672941	0.0469817	LACLST	LST_2023
R_Sandaracinaceae	E_Oxalobacteraceae	0.705115	0.0338679	LACLST	LST_2023
R_Sandaracinaceae	E_Erwiniaceae	-0.691017	0.0392745	LACLST	LST_2023
R_Pirellulaceae	E_Streptomycetaceae	-0.759939	0.0174865	LACLST	LST_2023
R_Comamonadaceae	E_Comamonadaceae	0.853468	0.0034257	LACLST	LST_2023
R_Pseudomonadaceae	E_Comamonadaceae	-0.692268	0.0387736	LACLST	LST_2023
R_Pseudomonadaceae	E_Oxalobacteraceae	-0.810535	0.00805486	LACLST	LST_2023
R_Xiphinematobacteraceae	E_Rhizobiaceae	-0.759176	0.0176675	LACLST	LST_2023
R_Verrucomicrobiaceae	E_Rhizobiaceae	0.72996	0.0255659	LACLST	LST_2023
R_Verrucomicrobiaceae	E_Oxalobacteraceae	0.771746	0.0148417	LACLST	LST_2023
R_Other_Family	E_Comamonadaceae	0.804476	0.0089364	LACLST	LST_2023
R_Blastocatellaceae	E_Other_Family	-0.816639	0.0473494	PAELST	LST_2023
R_TK10	E_Oxalobacteraceae	-0.858668	0.0285507	PAELST	LST_2023
R_TK10	E_Other_Family	0.887844	0.018163	PAELST	LST_2023
R_Anaeromyxobacteraceae	E_Lactobacillaceae	-0.90941	0.0119381	PAELST	LST_2023
R_Anaeromyxobacteraceae	E_Rhizobiaceae	0.833527	0.0392632	PAELST	LST_2023
R_Comamonadaceae	E_Comamonadaceae	-0.8543	0.0302961	PAELST	LST_2023
R_Erwiniaceae	E_Rhizobiaceae	0.859675	0.0281552	PAELST	LST_2023
R_Blastocatellaceae	E_Blastocatellaceae	0.999539	0.0193389	LACLST	LST_2024
R_Blastocatellaceae	E_Promicromonosporaceae	0.999539	0.0193389	LACLST	LST_2024
R_Pyrinomonadaceae	E_Promicromonosporaceae	0.999991	0.00267504	LACLST	LST_2024
R_Pyrinomonadaceae	E_Flavobacteriaceae	-0.997671	0.0434583	LACLST	LST_2024
R_Micrococcaceae	E_Microbacteriaceae	0.847318	0.00791039	LACLST	LST_2024
R_Micrococcaceae	E_Flavobacteriaceae	-0.736903	0.0370179	LACLST	LST_2024
R_Micrococcaceae	E_SAR202_clade	-0.842689	0.00862019	LACLST	LST_2024
R_Micrococcaceae	E_Burkholderiaceae	-0.781523	0.0219858	LACLST	LST_2024
R_Nocardioidaceae	E_Vicinamibacterales	-0.758696	0.0290759	LACLST	LST_2024
R_Nocardioidaceae	E_Microbacteriaceae	0.793551	0.0187323	LACLST	LST_2024
R_Nocardioidaceae	E_Nocardioidaceae	0.765861	0.0267182	LACLST	LST_2024
R_Nocardioidaceae	E_SAR202_clade	-0.942813	0.000447728	LACLST	LST_2024
R_Nocardioidaceae	E_OM190	-0.758087	0.0292823	LACLST	LST_2024
R_Nocardioidaceae	E_Phycisphaeraceae	-0.751055	0.0317273	LACLST	LST_2024
R_Nocardioidaceae	E_Pirellulaceae	-0.759132	0.028929	LACLST	LST_2024
R_Nocardioidaceae	E_Burkholderiaceae	-0.729899	0.0398223	LACLST	LST_2024
R_Nocardioidaceae	E_Pseudomonadaceae	0.726583	0.0411939	LACLST	LST_2024
R_Nocardioidaceae	E_Other_Phylum	0.791782	0.0191905	LACLST	LST_2024
R_Streptomycetaceae	E_Microbacteriaceae	0.894579	0.00270234	LACLST	LST_2024
R_Streptomycetaceae	E_Burkholderiaceae	-0.743917	0.0343333	LACLST	LST_2024
R_f__67-14	E_Gemmataceae	0.758818	0.0290349	LACLST	LST_2024
R_Bacteroidaceae	E_Blastocatellaceae	-0.828783	0.0109919	LACLST	LST_2024
R_Bacteroidaceae	E_Gemmataceae	0.817319	0.0132292	LACLST	LST_2024
R_Bacteroidaceae	E_Chthoniobacteraceae	-0.793007	0.0188724	LACLST	LST_2024
R_Muribaculaceae	E_Nocardioidaceae	-0.809722	0.0148585	LACLST	LST_2024
R_Muribaculaceae	E_SAR202_clade	0.833232	0.0101933	LACLST	LST_2024
R_Muribaculaceae	E_Burkholderiaceae	0.958553	0.000172507	LACLST	LST_2024
R_Muribaculaceae	E_Chthoniobacteraceae	-0.728467	0.0404113	LACLST	LST_2024
R_Muribaculaceae	E_Other_Phylum	-0.821602	0.0123627	LACLST	LST_2024
R_Prevotellaceae	E_Microbacteriaceae	-0.927743	0.000892767	LACLST	LST_2024
R_Prevotellaceae	E_Promicromonosporaceae	-0.72629	0.0413165	LACLST	LST_2024
R_Rikenellaceae	E_Microbacteriaceae	-0.877982	0.00413611	LACLST	LST_2024
R_Rikenellaceae	E_Gemmataceae	0.770815	0.0251593	LACLST	LST_2024
R_Chitinophagaceae	E_JG30_KF_CM45	0.814612	0.0483671	LACLST	LST_2024
R_Roseiflexaceae	E_Streptomycetaceae	0.742414	0.0348981	LACLST	LST_2024
R_S085	E_Vicinamibacterales	0.868806	0.0246886	LACLST	LST_2024
R_S085	E_Microscillaceae	-0.873523	0.022983	LACLST	LST_2024
R_TK10	E_Bacillaceae	0.970361	0.0296389	LACLST	LST_2024
R_Bacillaceae	E_JG30_KF_CM45	-0.850822	0.0152089	LACLST	LST_2024
R_Paenibacillaceae	E_Streptomycetaceae	0.981351	0.0186494	LACLST	LST_2024
R_Paenibacillaceae	E_SAR202_clade	-0.972718	0.0272824	LACLST	LST_2024
R_Paenibacillaceae	E_Chthoniobacteraceae	0.952479	0.0475209	LACLST	LST_2024
R_Paenibacillaceae	E_Rubritaleaceae	-0.987346	0.0126543	LACLST	LST_2024
R_Christensenellaceae	E_Vicinamibacterales	0.744768	0.034016	LACLST	LST_2024
R_Christensenellaceae	E_Nocardioidaceae	-0.732502	0.0387656	LACLST	LST_2024
R_Christensenellaceae	E_Streptomycetaceae	-0.720887	0.0436159	LACLST	LST_2024
R_Christensenellaceae	E_SAR202_clade	0.935686	0.000633375	LACLST	LST_2024
R_Christensenellaceae	E_OM190	0.748582	0.032616	LACLST	LST_2024
R_Christensenellaceae	E_Phycisphaeraceae	0.750652	0.031871	LACLST	LST_2024
R_Christensenellaceae	E_Pirellulaceae	0.748086	0.0327958	LACLST	LST_2024
R_Christensenellaceae	E_Pseudomonadaceae	-0.728606	0.0403537	LACLST	LST_2024
R_Christensenellaceae	E_Rubritaleaceae	0.750655	0.03187	LACLST	LST_2024
R_Christensenellaceae	E_Other_Phylum	-0.749847	0.0321596	LACLST	LST_2024
R_Clostridia_UCG-014	E_Microbacteriaceae	-0.711168	0.0479435	LACLST	LST_2024
R_Clostridia_UCG-014	E_Nocardioidaceae	-0.751651	0.0315153	LACLST	LST_2024
R_Clostridia_UCG-014	E_Burkholderiaceae	0.891557	0.00293451	LACLST	LST_2024
R_Clostridia_UCG-014	E_Other_Phylum	-0.829485	0.0108634	LACLST	LST_2024
R_Lachnospiraceae	E_Blastocatellaceae	-0.857101	0.00653554	LACLST	LST_2024
R_Lachnospiraceae	E_Nocardioidaceae	-0.750373	0.0319706	LACLST	LST_2024
R_Lachnospiraceae	E_Microscillaceae	-0.730566	0.03955	LACLST	LST_2024
R_Lachnospiraceae	E_Burkholderiaceae	0.830884	0.0106101	LACLST	LST_2024
R_Lachnospiraceae	E_Chthoniobacteraceae	-0.857683	0.00645893	LACLST	LST_2024
R_Lachnospiraceae	E_Other_Phylum	-0.842515	0.00864772	LACLST	LST_2024
R_Oscillospirales	E_Microbacteriaceae	-0.87205	0.00474705	LACLST	LST_2024
R_Oscillospirales	E_SAR202_clade	0.716798	0.0454063	LACLST	LST_2024
R_Oscillospirales	E_Burkholderiaceae	0.820248	0.0126327	LACLST	LST_2024
R_Oscillospirales	E_Puniceicoccaceae	0.723103	0.0426636	LACLST	LST_2024
R_Oscillospirales	E_Other_Phylum	-0.749765	0.032189	LACLST	LST_2024
R_Ruminococcaceae	E_Blastocatellaceae	-0.725078	0.0418258	LACLST	LST_2024
R_Ruminococcaceae	E_Nocardioidaceae	-0.857201	0.00652234	LACLST	LST_2024
R_Ruminococcaceae	E_Microscillaceae	-0.727265	0.0409096	LACLST	LST_2024
R_Ruminococcaceae	E_SAR202_clade	0.813564	0.0140197	LACLST	LST_2024
R_Ruminococcaceae	E_AEGEAN_169_marine_group	0.786476	0.0206068	LACLST	LST_2024
R_Ruminococcaceae	E_Burkholderiaceae	0.931003	0.000779251	LACLST	LST_2024
R_Ruminococcaceae	E_Chthoniobacteraceae	-0.824827	0.0117346	LACLST	LST_2024
R_Ruminococcaceae	E_Puniceicoccaceae	0.723329	0.0425673	LACLST	LST_2024
R_Ruminococcaceae	E_Other_Phylum	-0.942499	0.000455039	LACLST	LST_2024
R_BIrii41	E_Rubritaleaceae	-0.998269	0.0374621	LACLST	LST_2024
R_Polyangiaceae	E_AEGEAN_169_marine_group	0.985805	0.0141949	LACLST	LST_2024
R_Polyangiaceae	E_DEV007	0.992241	0.0077586	LACLST	LST_2024
R_WD2101_soil_group	E_Microbacteriaceae	0.898357	0.0149719	LACLST	LST_2024
R_WD2101_soil_group	E_Promicromonosporaceae	0.830012	0.0408879	LACLST	LST_2024
R_WD2101_soil_group	E_Flavobacteriaceae	-0.939541	0.00537249	LACLST	LST_2024
R_WD2101_soil_group	E_AEGEAN_169_marine_group	-0.872952	0.0231866	LACLST	LST_2024
R_WD2101_soil_group	E_Other_Phylum	0.811806	0.0497929	LACLST	LST_2024
R_Pirellulaceae	E_Vicinamibacteraceae	0.829279	0.010901	LACLST	LST_2024
R_Rhizobiaceae	E_Blastocatellaceae	0.716798	0.0454063	LACLST	LST_2024
R_Rhizobiaceae	E_Microbacteriaceae	0.758415	0.0291711	LACLST	LST_2024
R_Rhizobiaceae	E_Nocardioidaceae	0.861899	0.00592145	LACLST	LST_2024
R_Rhizobiaceae	E_Microscillaceae	0.761264	0.0282169	LACLST	LST_2024
R_Rhizobiaceae	E_SAR202_clade	-0.868462	0.0051432	LACLST	LST_2024
R_Rhizobiaceae	E_OM190	-0.721567	0.0433225	LACLST	LST_2024
R_Rhizobiaceae	E_Pirellulaceae	-0.741717	0.0351622	LACLST	LST_2024
R_Rhizobiaceae	E_AEGEAN_169_marine_group	-0.798803	0.0174124	LACLST	LST_2024
R_Rhizobiaceae	E_Burkholderiaceae	-0.929814	0.000819481	LACLST	LST_2024
R_Rhizobiaceae	E_Puniceicoccaceae	-0.808307	0.0151752	LACLST	LST_2024
R_Rhizobiaceae	E_Other_Phylum	0.931858	0.000751146	LACLST	LST_2024
R_Comamonadaceae	E_Microbacteriaceae	0.944233	0.000415659	LACLST	LST_2024
R_Comamonadaceae	E_Promicromonosporaceae	0.800486	0.0170021	LACLST	LST_2024
R_Enterobacteriaceae	E_Caldilineaceae	0.811552	0.0499229	LACLST	LST_2024
R_Erwiniaceae	E_Blastocatellaceae	0.885068	0.00807758	LACLST	LST_2024
R_Erwiniaceae	E_Vicinamibacterales	-0.815644	0.0253103	LACLST	LST_2024
R_Erwiniaceae	E_Microscillaceae	0.795638	0.0323721	LACLST	LST_2024
R_Erwiniaceae	E_Phycisphaeraceae	-0.76941	0.0431204	LACLST	LST_2024
R_Erwiniaceae	E_Chthoniobacteraceae	0.805773	0.028673	LACLST	LST_2024
R_Erwiniaceae	E_Other_Phylum	0.845196	0.0166306	LACLST	LST_2024
R_Pseudomonadaceae	E_Blastocatellaceae	0.900204	0.00230249	LACLST	LST_2024
R_Pseudomonadaceae	E_Nocardioidaceae	0.756764	0.0297328	LACLST	LST_2024
R_Pseudomonadaceae	E_Microscillaceae	0.709977	0.0484909	LACLST	LST_2024
R_Pseudomonadaceae	E_Burkholderiaceae	-0.854973	0.00682038	LACLST	LST_2024
R_Pseudomonadaceae	E_Chthoniobacteraceae	0.909369	0.00173692	LACLST	LST_2024
R_Pseudomonadaceae	E_Other_Phylum	0.835294	0.00983599	LACLST	LST_2024
R_Chthoniobacteraceae	E_Gemmataceae	-0.791426	0.0192837	LACLST	LST_2024
R_Pedosphaeraceae	E_Microbacteriaceae	0.979511	0.0204888	LACLST	LST_2024
R_Pedosphaeraceae	E_Micromonosporaceae	0.982411	0.0175887	LACLST	LST_2024
R_Pedosphaeraceae	E_Nocardioidaceae	0.983094	0.0169064	LACLST	LST_2024
R_Pedosphaeraceae	E_OM190	-0.959977	0.0400229	LACLST	LST_2024
R_Pedosphaeraceae	E_Phycisphaeraceae	-0.977686	0.0223143	LACLST	LST_2024
R_Pedosphaeraceae	E_Pirellulaceae	-0.957672	0.0423281	LACLST	LST_2024
R_Pedosphaeraceae	E_AEGEAN_169_marine_group	-0.995631	0.00436887	LACLST	LST_2024
R_Pedosphaeraceae	E_Burkholderiaceae	-0.959451	0.0405489	LACLST	LST_2024
R_Pedosphaeraceae	E_Chthoniobacteraceae	0.999188	0.000812422	LACLST	LST_2024
R_Pedosphaeraceae	E_Puniceicoccaceae	-0.967053	0.0329471	LACLST	LST_2024
R_Pedosphaeraceae	E_DEV007	-0.998651	0.00134935	LACLST	LST_2024
R_Pedosphaeraceae	E_Other_Phylum	0.969648	0.0303517	LACLST	LST_2024
R_Akkermansiaceae	E_Vicinamibacterales	0.805138	0.0158998	LACLST	LST_2024
R_Akkermansiaceae	E_Microbacteriaceae	-0.856656	0.00659445	LACLST	LST_2024
R_Akkermansiaceae	E_Promicromonosporaceae	-0.82388	0.0119169	LACLST	LST_2024
R_Akkermansiaceae	E_SAR202_clade	0.855216	0.00678754	LACLST	LST_2024
R_Akkermansiaceae	E_Phycisphaeraceae	0.777441	0.0231644	LACLST	LST_2024
R_Akkermansiaceae	E_Pseudomonadaceae	-0.787625	0.0202947	LACLST	LST_2024
R_Akkermansiaceae	E_Puniceicoccaceae	0.715558	0.0459583	LACLST	LST_2024
R_Verrucomicrobiaceae	E_Vicinamibacterales	-0.888955	0.0436728	LACLST	LST_2024
R_Verrucomicrobiaceae	E_Promicromonosporaceae	0.950799	0.0130035	LACLST	LST_2024
R_Verrucomicrobiaceae	E_Microscillaceae	0.88536	0.0457851	LACLST	LST_2024
R_Verrucomicrobiaceae	E_Flavobacteriaceae	-0.986446	0.00189047	LACLST	LST_2024
R_Verrucomicrobiaceae	E_Phycisphaeraceae	-0.934949	0.0197212	LACLST	LST_2024
R_Other_Family	E_Microbacteriaceae	0.759441	0.0288251	LACLST	LST_2024
R_Other_Family	E_Burkholderiaceae	-0.788567	0.020041	LACLST	LST_2024
R_Blastocatellaceae	E_Gemmataceae	0.896676	0.00254836	BACLST	LST_2024
R_Blastocatellaceae	E_Pseudomonadaceae	0.760871	0.0283473	BACLST	LST_2024
R_Blastocatellaceae	E_Rubritaleaceae	-0.71354	0.0468642	BACLST	LST_2024
R_Pyrinomonadaceae	E_Streptomycetaceae	0.791208	0.0340681	BACLST	LST_2024
R_Pyrinomonadaceae	E_type_III	-0.889072	0.0436045	BACLST	LST_2024
R_Vicinamibacteraceae	E_Vicinamibacterales	0.708901	0.0217169	BACLST	LST_2024
R_Vicinamibacteraceae	E_JG30_KF_CM45	-0.700417	0.0240856	BACLST	LST_2024
R_Vicinamibacteraceae	E_type_III	0.707413	0.049682	BACLST	LST_2024
R_Micrococcaceae	E_Blastocatellaceae	0.855549	0.0140699	BACLST	LST_2024
R_Micrococcaceae	E_Microbacteriaceae	0.803969	0.00901289	BACLST	LST_2024
R_Micrococcaceae	E_Nocardioidaceae	0.812902	0.00772711	BACLST	LST_2024
R_Micrococcaceae	E_OM190	-0.727221	0.026407	BACLST	LST_2024
R_Micrococcaceae	E_Phycisphaeraceae	-0.689396	0.0399294	BACLST	LST_2024
R_Micrococcaceae	E_Pirellulaceae	-0.72979	0.0256174	BACLST	LST_2024
R_Nocardioidaceae	E_Vicinamibacterales	-0.536262	0.04806	BACLST	LST_2024
R_Nocardioidaceae	E_Microbacteriaceae	0.742592	0.00234866	BACLST	LST_2024
R_Nocardioidaceae	E_Promicromonosporaceae	0.859599	8.11587e-05	BACLST	LST_2024
R_Nocardioidaceae	E_Micromonosporaceae	0.778849	0.00102899	BACLST	LST_2024
R_Nocardioidaceae	E_Nocardioidaceae	0.877648	3.70242e-05	BACLST	LST_2024
R_Nocardioidaceae	E_Streptomycetaceae	0.590923	0.0260611	BACLST	LST_2024
R_Nocardioidaceae	E_Microscillaceae	0.657177	0.0146602	BACLST	LST_2024
R_Nocardioidaceae	E_Roseiflexaceae	0.747099	0.0052314	BACLST	LST_2024
R_Nocardioidaceae	E_SAR202_clade	-0.561211	0.0367883	BACLST	LST_2024
R_Nocardioidaceae	E_type_III	-0.637364	0.0257894	BACLST	LST_2024
R_Nocardioidaceae	E_OM190	-0.622247	0.0174872	BACLST	LST_2024
R_Nocardioidaceae	E_Phycisphaeraceae	-0.732323	0.00289816	BACLST	LST_2024
R_Nocardioidaceae	E_Pla3_lineage	-0.756587	0.00173611	BACLST	LST_2024
R_Nocardioidaceae	E_Pirellulaceae	-0.620482	0.017904	BACLST	LST_2024
R_Nocardioidaceae	E_AEGEAN_169_marine_group	-0.730316	0.00301646	BACLST	LST_2024
R_Nocardioidaceae	E_Burkholderiaceae	-0.813834	0.000397219	BACLST	LST_2024
R_Nocardioidaceae	E_Puniceicoccaceae	-0.630404	0.0156566	BACLST	LST_2024
R_Streptomycetaceae	E_Microbacteriaceae	0.635737	0.0145412	BACLST	LST_2024
R_Streptomycetaceae	E_Promicromonosporaceae	0.831284	0.000229088	BACLST	LST_2024
R_Streptomycetaceae	E_Nocardioidaceae	0.551637	0.0408539	BACLST	LST_2024
R_Streptomycetaceae	E_Streptomycetaceae	0.895421	1.50237e-05	BACLST	LST_2024
R_Streptomycetaceae	E_Microscillaceae	0.889497	0.000107499	BACLST	LST_2024
R_Streptomycetaceae	E_Roseiflexaceae	0.761572	0.00646083	BACLST	LST_2024
R_Streptomycetaceae	E_Pla3_lineage	-0.734826	0.00275572	BACLST	LST_2024
R_Streptomycetaceae	E_Pirellulaceae	-0.554789	0.0394806	BACLST	LST_2024
R_Streptomycetaceae	E_Burkholderiaceae	-0.64604	0.012559	BACLST	LST_2024
R_Streptomycetaceae	E_Chthoniobacteraceae	0.728039	0.0169733	BACLST	LST_2024
R_f__67-14	E_Caldilineaceae	-0.670416	0.0481298	BACLST	LST_2024
R_f__67-14	E_Pseudomonadaceae	0.60485	0.0371966	BACLST	LST_2024
R_Bacteroidaceae	E_Microbacteriaceae	-0.647573	0.00494559	BACLST	LST_2024
R_Bacteroidaceae	E_Promicromonosporaceae	-0.716203	0.00180334	BACLST	LST_2024
R_Bacteroidaceae	E_Micromonosporaceae	-0.881714	2.88682e-06	BACLST	LST_2024
R_Bacteroidaceae	E_Nocardioidaceae	-0.79717	0.000127151	BACLST	LST_2024
R_Bacteroidaceae	E_Streptomycetaceae	-0.530813	0.028357	BACLST	LST_2024
R_Bacteroidaceae	E_Pla3_lineage	0.700033	0.00175527	BACLST	LST_2024
R_Bacteroidaceae	E_Pirellulaceae	0.538365	0.0257819	BACLST	LST_2024
R_Bacteroidaceae	E_AEGEAN_169_marine_group	0.556705	0.0202797	BACLST	LST_2024
R_Bacteroidaceae	E_Burkholderiaceae	0.7226	0.00105042	BACLST	LST_2024
R_Bacteroidaceae	E_Pseudomonadaceae	-0.510891	0.0361031	BACLST	LST_2024
R_Bacteroidaceae	E_Puniceicoccaceae	0.639734	0.00568198	BACLST	LST_2024
R_Muribaculaceae	E_Micromonosporaceae	-0.648269	0.00488413	BACLST	LST_2024
R_Prevotellaceae	E_Vicinamibacterales	0.593399	0.0120376	BACLST	LST_2024
R_Prevotellaceae	E_Promicromonosporaceae	-0.699356	0.00256852	BACLST	LST_2024
R_Prevotellaceae	E_Micromonosporaceae	-0.839321	2.52451e-05	BACLST	LST_2024
R_Prevotellaceae	E_Nocardioidaceae	-0.614031	0.00873772	BACLST	LST_2024
R_Prevotellaceae	E_Roseiflexaceae	-0.667011	0.0127626	BACLST	LST_2024
R_Prevotellaceae	E_Phycisphaeraceae	0.509969	0.0364974	BACLST	LST_2024
R_Prevotellaceae	E_Pla3_lineage	0.66712	0.00343986	BACLST	LST_2024
R_Prevotellaceae	E_Pirellulaceae	0.597488	0.0113158	BACLST	LST_2024
R_Prevotellaceae	E_AEGEAN_169_marine_group	0.624832	0.00732468	BACLST	LST_2024
R_Prevotellaceae	E_Burkholderiaceae	0.661349	0.00383909	BACLST	LST_2024
R_Prevotellaceae	E_Pseudomonadaceae	-0.579676	0.0147309	BACLST	LST_2024
R_Prevotellaceae	E_Puniceicoccaceae	0.763979	0.000356966	BACLST	LST_2024
R_Rikenellaceae	E_Promicromonosporaceae	-0.711933	0.00197694	BACLST	LST_2024
R_Rikenellaceae	E_Micromonosporaceae	-0.670808	0.00320293	BACLST	LST_2024
R_Rikenellaceae	E_Nocardioidaceae	-0.587053	0.0132299	BACLST	LST_2024
R_Rikenellaceae	E_type_III	0.52325	0.0453282	BACLST	LST_2024
R_Rikenellaceae	E_AEGEAN_169_marine_group	0.532695	0.0276976	BACLST	LST_2024
R_Rikenellaceae	E_Burkholderiaceae	0.723175	0.00103612	BACLST	LST_2024
R_Rikenellaceae	E_Pseudomonadaceae	-0.712735	0.00132231	BACLST	LST_2024
R_Tannerellaceae	E_Promicromonosporaceae	-0.522586	0.0378192	BACLST	LST_2024
R_Tannerellaceae	E_Micromonosporaceae	-0.725152	0.000988174	BACLST	LST_2024
R_Tannerellaceae	E_Nocardioidaceae	-0.562831	0.0186625	BACLST	LST_2024
R_Tannerellaceae	E_Streptomycetaceae	-0.528525	0.0291747	BACLST	LST_2024
R_Tannerellaceae	E_Pla3_lineage	0.730843	0.000860266	BACLST	LST_2024
R_Tannerellaceae	E_Pirellulaceae	0.519019	0.032769	BACLST	LST_2024
R_Tannerellaceae	E_AEGEAN_169_marine_group	0.513221	0.0351222	BACLST	LST_2024
R_Tannerellaceae	E_Burkholderiaceae	0.557007	0.0201976	BACLST	LST_2024
R_Tannerellaceae	E_Puniceicoccaceae	0.672506	0.00309835	BACLST	LST_2024
R_Chitinophagaceae	E_Roseiflexaceae	0.704865	0.0154227	BACLST	LST_2024
R_Chitinophagaceae	E_Bacillaceae	0.595945	0.0408628	BACLST	LST_2024
R_Chitinophagaceae	E_DEV007	-0.584556	0.045916	BACLST	LST_2024
R_AKIW781	E_Caldilineaceae	0.997105	0.0484509	BACLST	LST_2024
R_JG30-KF-CM45	E_type_III	0.758491	0.0481011	BACLST	LST_2024
R_S085	E_Vicinamibacterales	0.923077	0.0253127	BACLST	LST_2024
R_S085	E_Microbacteriaceae	0.948327	0.0139906	BACLST	LST_2024
R_S085	E_Nocardioidaceae	0.912399	0.0307122	BACLST	LST_2024
R_KD4-96	E_Vicinamibacterales	-0.894689	0.0160516	BACLST	LST_2024
R_KD4-96	E_Pseudomonadaceae	0.87574	0.0222014	BACLST	LST_2024
R_Bacillaceae	E_Micromonosporaceae	0.597316	0.0311134	BACLST	LST_2024
R_Bacillaceae	E_Nocardioidaceae	0.610674	0.0266287	BACLST	LST_2024
R_Bacillaceae	E_Streptomycetaceae	0.557227	0.0478872	BACLST	LST_2024
R_Bacillaceae	E_JG30_KF_CM45	0.55618	0.0483975	BACLST	LST_2024
R_Bacillaceae	E_Bacillaceae	0.603081	0.029115	BACLST	LST_2024
R_Bacillaceae	E_Pirellulaceae	-0.556123	0.0484257	BACLST	LST_2024
R_Bacillaceae	E_AEGEAN_169_marine_group	-0.58958	0.0339505	BACLST	LST_2024
R_Bacillaceae	E_Burkholderiaceae	-0.567077	0.0432746	BACLST	LST_2024
R_Paenibacillaceae	E_Vicinamibacterales	-0.804267	0.0292069	BACLST	LST_2024
R_Paenibacillaceae	E_Gemmataceae	0.852949	0.0146902	BACLST	LST_2024
R_Paenibacillaceae	E_AEGEAN_169_marine_group	-0.811596	0.026661	BACLST	LST_2024
R_Paenibacillaceae	E_Burkholderiaceae	-0.772381	0.041817	BACLST	LST_2024
R_Paenibacillaceae	E_Pseudomonadaceae	0.825775	0.0221024	BACLST	LST_2024
R_Christensenellaceae	E_Promicromonosporaceae	-0.616221	0.0110242	BACLST	LST_2024
R_Christensenellaceae	E_Micromonosporaceae	-0.788145	0.000171341	BACLST	LST_2024
R_Christensenellaceae	E_Nocardioidaceae	-0.629806	0.00673887	BACLST	LST_2024
R_Christensenellaceae	E_Pla3_lineage	0.520995	0.0319955	BACLST	LST_2024
R_Christensenellaceae	E_Burkholderiaceae	0.669926	0.00325831	BACLST	LST_2024
R_Christensenellaceae	E_Pseudomonadaceae	-0.545309	0.0235776	BACLST	LST_2024
R_Clostridia_UCG-014	E_Microbacteriaceae	-0.506695	0.0379227	BACLST	LST_2024
R_Clostridia_UCG-014	E_Promicromonosporaceae	-0.6563	0.00575892	BACLST	LST_2024
R_Clostridia_UCG-014	E_Micromonosporaceae	-0.764202	0.000354702	BACLST	LST_2024
R_Clostridia_UCG-014	E_Nocardioidaceae	-0.681403	0.00259498	BACLST	LST_2024
R_Clostridia_UCG-014	E_Roseiflexaceae	-0.606292	0.0280435	BACLST	LST_2024
R_Clostridia_UCG-014	E_Bacillaceae	-0.53277	0.0276715	BACLST	LST_2024
R_Clostridia_UCG-014	E_AEGEAN_169_marine_group	0.5893	0.0127976	BACLST	LST_2024
R_Clostridia_UCG-014	E_Burkholderiaceae	0.620583	0.00785688	BACLST	LST_2024
R_Clostridia_UCG-014	E_DEV007	0.502433	0.0398413	BACLST	LST_2024
R_Lachnospiraceae	E_Promicromonosporaceae	-0.597744	0.0144675	BACLST	LST_2024
R_Lachnospiraceae	E_Micromonosporaceae	-0.702274	0.00167141	BACLST	LST_2024
R_Lachnospiraceae	E_Nocardioidaceae	-0.710187	0.00140124	BACLST	LST_2024
R_Lachnospiraceae	E_OM190	0.513725	0.0349126	BACLST	LST_2024
R_Lachnospiraceae	E_Phycisphaeraceae	0.566722	0.0176888	BACLST	LST_2024
R_Lachnospiraceae	E_Pla3_lineage	0.516802	0.0336542	BACLST	LST_2024
R_Lachnospiraceae	E_AEGEAN_169_marine_group	0.591524	0.0123807	BACLST	LST_2024
R_Lachnospiraceae	E_Burkholderiaceae	0.617639	0.0082434	BACLST	LST_2024
R_Lachnospiraceae	E_Pseudomonadaceae	-0.721959	0.00106656	BACLST	LST_2024
R_Lachnospiraceae	E_Puniceicoccaceae	0.654788	0.00433784	BACLST	LST_2024
R_Oscillospirales	E_Vicinamibacteraceae	0.54466	0.0237771	BACLST	LST_2024
R_Oscillospirales	E_Microbacteriaceae	-0.558599	0.0197685	BACLST	LST_2024
R_Oscillospirales	E_Promicromonosporaceae	-0.505238	0.045903	BACLST	LST_2024
R_Ruminococcaceae	E_Microbacteriaceae	-0.505495	0.0384555	BACLST	LST_2024
R_Ruminococcaceae	E_Micromonosporaceae	-0.720617	0.001101	BACLST	LST_2024
R_Ruminococcaceae	E_Nocardioidaceae	-0.757917	0.000423528	BACLST	LST_2024
R_Ruminococcaceae	E_OM190	0.625364	0.0072601	BACLST	LST_2024
R_Ruminococcaceae	E_Phycisphaeraceae	0.711888	0.00134813	BACLST	LST_2024
R_Ruminococcaceae	E_AEGEAN_169_marine_group	0.723773	0.00102142	BACLST	LST_2024
R_Ruminococcaceae	E_Burkholderiaceae	0.533131	0.0275462	BACLST	LST_2024
R_Ruminococcaceae	E_Pseudomonadaceae	-0.593159	0.0120811	BACLST	LST_2024
R_Ruminococcaceae	E_Puniceicoccaceae	0.729258	0.000894416	BACLST	LST_2024
R_Ruminococcaceae	E_DEV007	0.729003	0.000900016	BACLST	LST_2024
R_Ruminococcaceae	E_Other_Phylum	-0.502743	0.0396994	BACLST	LST_2024
R_Myxococcaceae	E_Promicromonosporaceae	0.822586	0.0444217	BACLST	LST_2024
R_Myxococcaceae	E_Micromonosporaceae	0.868395	0.0248403	BACLST	LST_2024
R_Myxococcaceae	E_Streptomycetaceae	0.929438	0.00729279	BACLST	LST_2024
R_Myxococcaceae	E_Microscillaceae	0.928239	0.00753976	BACLST	LST_2024
R_Myxococcaceae	E_Roseiflexaceae	0.940861	0.01711	BACLST	LST_2024
R_Myxococcaceae	E_Pla3_lineage	-0.872241	0.0234411	BACLST	LST_2024
R_Myxococcaceae	E_DEV007	-0.851658	0.0313757	BACLST	LST_2024
R_Haliangiaceae	E_Chthoniobacteraceae	0.958885	0.00994565	BACLST	LST_2024
R_BIrii41	E_Vicinamibacterales	0.94272	0.0163142	BACLST	LST_2024
R_BIrii41	E_type_III	0.952067	0.0125065	BACLST	LST_2024
R_Sandaracinaceae	E_Other_Phylum	-0.997782	0.0424099	BACLST	LST_2024
R_WD2101_soil_group	E_type_III	0.883097	0.0197005	BACLST	LST_2024
R_Rhizobiaceae	E_Vicinamibacteraceae	-0.512248	0.0355293	BACLST	LST_2024
R_Rhizobiaceae	E_Microbacteriaceae	0.840044	2.44597e-05	BACLST	LST_2024
R_Rhizobiaceae	E_Promicromonosporaceae	0.832193	6.36768e-05	BACLST	LST_2024
R_Rhizobiaceae	E_Micromonosporaceae	0.786324	0.000181663	BACLST	LST_2024
R_Rhizobiaceae	E_Nocardioidaceae	0.879717	3.25351e-06	BACLST	LST_2024
R_Rhizobiaceae	E_Streptomycetaceae	0.562793	0.0186721	BACLST	LST_2024
R_Rhizobiaceae	E_Microscillaceae	0.595219	0.0247296	BACLST	LST_2024
R_Rhizobiaceae	E_Roseiflexaceae	0.663497	0.013418	BACLST	LST_2024
R_Rhizobiaceae	E_SAR202_clade	-0.616578	0.00838641	BACLST	LST_2024
R_Rhizobiaceae	E_OM190	-0.536404	0.0264325	BACLST	LST_2024
R_Rhizobiaceae	E_Phycisphaeraceae	-0.564977	0.0181203	BACLST	LST_2024
R_Rhizobiaceae	E_Pla3_lineage	-0.690112	0.00216901	BACLST	LST_2024
R_Rhizobiaceae	E_Pirellulaceae	-0.524921	0.0304998	BACLST	LST_2024
R_Rhizobiaceae	E_AEGEAN_169_marine_group	-0.669391	0.00329234	BACLST	LST_2024
R_Rhizobiaceae	E_Burkholderiaceae	-0.773856	0.000267271	BACLST	LST_2024
R_Rhizobiaceae	E_Puniceicoccaceae	-0.638609	0.00579461	BACLST	LST_2024
R_Comamonadaceae	E_Microbacteriaceae	0.503369	0.0468454	BACLST	LST_2024
R_Comamonadaceae	E_Promicromonosporaceae	0.651399	0.00852053	BACLST	LST_2024
R_Comamonadaceae	E_Micromonosporaceae	0.728426	0.00137373	BACLST	LST_2024
R_Comamonadaceae	E_Nocardioidaceae	0.701491	0.00245908	BACLST	LST_2024
R_Comamonadaceae	E_Microscillaceae	0.882715	6.43662e-05	BACLST	LST_2024
R_Comamonadaceae	E_Roseiflexaceae	0.870377	0.000230916	BACLST	LST_2024
R_Comamonadaceae	E_SAR202_clade	-0.586981	0.0168294	BACLST	LST_2024
R_Comamonadaceae	E_Phycisphaeraceae	-0.619389	0.0105049	BACLST	LST_2024
R_Comamonadaceae	E_Pla3_lineage	-0.545877	0.0287136	BACLST	LST_2024
R_Comamonadaceae	E_AEGEAN_169_marine_group	-0.712187	0.00196626	BACLST	LST_2024
R_Comamonadaceae	E_Burkholderiaceae	-0.568016	0.0217099	BACLST	LST_2024
R_Comamonadaceae	E_Chthoniobacteraceae	0.732486	0.0103583	BACLST	LST_2024
R_Comamonadaceae	E_Puniceicoccaceae	-0.621997	0.0100922	BACLST	LST_2024
R_Comamonadaceae	E_DEV007	-0.601101	0.0137865	BACLST	LST_2024
R_Enterobacteriaceae	E_Vicinamibacteraceae	0.50446	0.0389198	BACLST	LST_2024
R_Erwiniaceae	E_Pseudomonadaceae	0.839047	0.000644977	BACLST	LST_2024
R_Pseudomonadaceae	E_Vicinamibacterales	-0.577025	0.0153021	BACLST	LST_2024
R_Pseudomonadaceae	E_Microscillaceae	0.58561	0.0277812	BACLST	LST_2024
R_Pseudomonadaceae	E_Flavobacteriaceae	-0.503563	0.0393254	BACLST	LST_2024
R_Pseudomonadaceae	E_JG30_KF_CM45	0.54563	0.0288003	BACLST	LST_2024
R_Pseudomonadaceae	E_OM190	-0.646757	0.00501848	BACLST	LST_2024
R_Pseudomonadaceae	E_Phycisphaeraceae	-0.525499	0.0302842	BACLST	LST_2024
R_Pseudomonadaceae	E_Gemmataceae	0.679752	0.002683	BACLST	LST_2024
R_Pseudomonadaceae	E_AEGEAN_169_marine_group	-0.781025	0.000214695	BACLST	LST_2024
R_Pseudomonadaceae	E_Burkholderiaceae	-0.616847	0.00834989	BACLST	LST_2024
R_Pseudomonadaceae	E_Pseudomonadaceae	0.801747	0.000108688	BACLST	LST_2024
R_Pseudomonadaceae	E_Chthoniobacteraceae	0.779693	0.00278548	BACLST	LST_2024
R_Pseudomonadaceae	E_Puniceicoccaceae	-0.724068	0.00101421	BACLST	LST_2024
R_Pseudomonadaceae	E_Rubritaleaceae	-0.622766	0.00757973	BACLST	LST_2024
R_Chthoniobacteraceae	E_Chthoniobacteraceae	0.933124	0.020551	BACLST	LST_2024
R_Pedosphaeraceae	E_type_III	0.868887	0.0246591	BACLST	LST_2024
R_Opitutaceae	E_type_III	0.87685	0.0218152	BACLST	LST_2024
R_Akkermansiaceae	E_Promicromonosporaceae	-0.610417	0.0120275	BACLST	LST_2024
R_Akkermansiaceae	E_Micromonosporaceae	-0.833666	3.21586e-05	BACLST	LST_2024
R_Akkermansiaceae	E_Nocardioidaceae	-0.805868	9.4044e-05	BACLST	LST_2024
R_Akkermansiaceae	E_Roseiflexaceae	-0.602904	0.0291748	BACLST	LST_2024
R_Akkermansiaceae	E_SAR202_clade	0.53495	0.0269231	BACLST	LST_2024
R_Akkermansiaceae	E_OM190	0.553917	0.0210511	BACLST	LST_2024
R_Akkermansiaceae	E_Phycisphaeraceae	0.583672	0.013902	BACLST	LST_2024
R_Akkermansiaceae	E_AEGEAN_169_marine_group	0.679333	0.00270571	BACLST	LST_2024
R_Akkermansiaceae	E_Burkholderiaceae	0.707321	0.0014946	BACLST	LST_2024
R_Akkermansiaceae	E_Pseudomonadaceae	-0.570242	0.0168427	BACLST	LST_2024
R_Akkermansiaceae	E_Puniceicoccaceae	0.645974	0.00508918	BACLST	LST_2024
R_Akkermansiaceae	E_DEV007	0.603672	0.0102897	BACLST	LST_2024
R_Verrucomicrobiaceae	E_Microscillaceae	0.935074	0.0196648	BACLST	LST_2024
R_Verrucomicrobiaceae	E_Roseiflexaceae	0.98381	0.00246697	BACLST	LST_2024
R_Verrucomicrobiaceae	E_Pirellulaceae	-0.916728	0.0284828	BACLST	LST_2024
R_Verrucomicrobiaceae	E_AEGEAN_169_marine_group	-0.933808	0.0202387	BACLST	LST_2024
R_Verrucomicrobiaceae	E_Puniceicoccaceae	-0.916157	0.0287735	BACLST	LST_2024
R_Verrucomicrobiaceae	E_DEV007	-0.971335	0.00580082	BACLST	LST_2024
R_Other_Family	E_Promicromonosporaceae	0.527841	0.0355968	BACLST	LST_2024
R_Other_Family	E_Micromonosporaceae	0.717985	0.00117121	BACLST	LST_2024
R_Other_Family	E_Nocardioidaceae	0.629369	0.00678872	BACLST	LST_2024
R_Other_Family	E_Burkholderiaceae	-0.534438	0.0270974	BACLST	LST_2024
R_Other_Family	E_Pseudomonadaceae	0.608633	0.00952117	BACLST	LST_2024
R_Other_Family	E_Puniceicoccaceae	-0.58976	0.0127103	BACLST	LST_2024
R_Vicinamibacteraceae	E_Vicinamibacteraceae	0.997076	0.048695	PAELST	LST_2024
R_Vicinamibacteraceae	E_Pseudomonadaceae	-0.998792	0.0312889	PAELST	LST_2024
R_Micrococcaceae	E_Chthoniobacteraceae	-0.930322	0.0218468	PAELST	LST_2024
R_f__67-14	E_DEV007	0.975812	0.0241881	PAELST	LST_2024
R_Bacteroidaceae	E_Microbacteriaceae	0.906231	0.0127768	PAELST	LST_2024
R_Bacteroidaceae	E_Phycisphaeraceae	-0.926979	0.00780349	PAELST	LST_2024
R_Bacteroidaceae	E_Pirellulaceae	-0.947074	0.00412766	PAELST	LST_2024
R_Muribaculaceae	E_Nocardioidaceae	0.895031	0.0159494	PAELST	LST_2024
R_Muribaculaceae	E_Lactobacillaceae	-0.888782	0.043774	PAELST	LST_2024
R_Muribaculaceae	E_Phycisphaeraceae	-0.862447	0.0270798	PAELST	LST_2024
R_Muribaculaceae	E_Pirellulaceae	-0.828673	0.0415149	PAELST	LST_2024
R_Muribaculaceae	E_Other_Phylum	0.952799	0.0032893	PAELST	LST_2024
R_Prevotellaceae	E_Phycisphaeraceae	-0.926438	0.00791812	PAELST	LST_2024
R_Rikenellaceae	E_Phycisphaeraceae	-0.824169	0.0436568	PAELST	LST_2024
R_Rikenellaceae	E_AEGEAN_169_marine_group	-0.833306	0.0393644	PAELST	LST_2024
R_Rikenellaceae	E_Puniceicoccaceae	-0.90474	0.0131794	PAELST	LST_2024
R_Rikenellaceae	E_Other_Phylum	0.824189	0.0436469	PAELST	LST_2024
R_Tannerellaceae	E_Streptomycetaceae	0.814111	0.0486205	PAELST	LST_2024
R_Tannerellaceae	E_Phycisphaeraceae	-0.855632	0.0297587	PAELST	LST_2024
R_Caldilineaceae	E_Streptomycetaceae	-0.998795	0.0312559	PAELST	LST_2024
R_Caldilineaceae	E_Flavobacteriaceae	0.999126	0.0266187	PAELST	LST_2024
R_Roseiflexaceae	E_Vicinamibacterales	-0.998679	0.0327234	PAELST	LST_2024
R_Roseiflexaceae	E_Microscillaceae	0.998679	0.0327234	PAELST	LST_2024
R_Roseiflexaceae	E_Caldilineaceae	0.998679	0.0327234	PAELST	LST_2024
R_Roseiflexaceae	E_Roseiflexaceae	0.998679	0.0327234	PAELST	LST_2024
R_Roseiflexaceae	E_Gemmataceae	0.99992	0.00805993	PAELST	LST_2024
R_Roseiflexaceae	E_Pirellulaceae	0.998679	0.0327234	PAELST	LST_2024
R_Bacillaceae	E_Streptomycetaceae	-0.958582	0.00253763	PAELST	LST_2024
R_Bacillaceae	E_Burkholderiaceae	0.856193	0.0295337	PAELST	LST_2024
R_Paenibacillaceae	E_Streptomycetaceae	0.990278	0.00972246	PAELST	LST_2024
R_Christensenellaceae	E_Nocardioidaceae	0.849427	0.0323013	PAELST	LST_2024
R_Christensenellaceae	E_Microscillaceae	0.970926	0.0290741	PAELST	LST_2024
R_Christensenellaceae	E_Phycisphaeraceae	-0.829267	0.041236	PAELST	LST_2024
R_Christensenellaceae	E_Other_Phylum	0.866528	0.0255332	PAELST	LST_2024
R_Clostridia_UCG-014	E_Other_Phylum	0.821241	0.0450763	PAELST	LST_2024
R_Lachnospiraceae	E_type_III	-0.861683	0.0273742	PAELST	LST_2024
R_Lachnospiraceae	E_Puniceicoccaceae	-0.826868	0.0423671	PAELST	LST_2024
R_Oscillospirales	E_Microbacteriaceae	0.897448	0.0152361	PAELST	LST_2024
R_Oscillospirales	E_Phycisphaeraceae	-0.866914	0.0253892	PAELST	LST_2024
R_Oscillospirales	E_Pirellulaceae	-0.990586	0.000132523	PAELST	LST_2024
R_Oscillospirales	E_Puniceicoccaceae	-0.87049	0.0240732	PAELST	LST_2024
R_Ruminococcaceae	E_Vicinamibacterales	0.923973	0.00845042	PAELST	LST_2024
R_Ruminococcaceae	E_Gemmataceae	-0.847386	0.0331594	PAELST	LST_2024
R_Ruminococcaceae	E_Chthoniobacteraceae	-0.894216	0.0406395	PAELST	LST_2024
R_Polyangiaceae	E_Promicromonosporaceae	-0.998778	0.0314788	PAELST	LST_2024
R_Polyangiaceae	E_JG30_KF_CM45	0.998778	0.0314788	PAELST	LST_2024
R_Polyangiaceae	E_type_III	0.999461	0.0209101	PAELST	LST_2024
R_Polyangiaceae	E_Burkholderiaceae	0.998778	0.0314788	PAELST	LST_2024
R_Gemmataceae	E_Micromonosporaceae	0.940392	0.00522382	PAELST	LST_2024
R_Gemmataceae	E_Caldilineaceae	0.993822	0.0061781	PAELST	LST_2024
R_Gemmataceae	E_Roseiflexaceae	0.860489	0.0278372	PAELST	LST_2024
R_Rhizobiaceae	E_Roseiflexaceae	0.819669	0.045847	PAELST	LST_2024
R_Comamonadaceae	E_OM190	-0.87426	0.0227218	PAELST	LST_2024
R_Erwiniaceae	E_Microbacteriaceae	-0.822925	0.0442573	PAELST	LST_2024
R_Erwiniaceae	E_Bacillaceae	0.814399	0.0484748	PAELST	LST_2024
R_Pseudomonadaceae	E_SAR202_clade	-0.916964	0.0100563	PAELST	LST_2024
R_Pseudomonadaceae	E_Pla3_lineage	-0.929539	0.00727222	PAELST	LST_2024
R_Chthoniobacteraceae	E_Bacillaceae	-0.886606	0.0450494	PAELST	LST_2024
R_Opitutaceae	E_JG30_KF_CM45	0.978664	0.0213361	PAELST	LST_2024
R_Other_Family	E_Microscillaceae	-0.953639	0.0463611	PAELST	LST_2024
R_Other_Family	E_Phycisphaeraceae	0.836901	0.0377326	PAELST	LST_2024
R_Other_Family	E_Pirellulaceae	0.918014	0.00980701	PAELST	LST_2024
R_Other_Family	E_Puniceicoccaceae	0.960645	0.0022928	PAELST	LST_2024
R_Vicinamibacteraceae	E_Chthoniobacteraceae	0.998027	0.0399963	PSELST	LST_2024
R_Bacteroidaceae	E_Chthoniobacteraceae	-0.999947	0.0065405	PSELST	LST_2024
R_Muribaculaceae	E_Pla3_lineage	0.99812	0.0390474	PSELST	LST_2024
R_Muribaculaceae	E_AEGEAN_169_marine_group	0.998519	0.0346516	PSELST	LST_2024
R_Muribaculaceae	E_Burkholderiaceae	0.999563	0.0188273	PSELST	LST_2024
R_Muribaculaceae	E_Puniceicoccaceae	0.999394	0.0221585	PSELST	LST_2024
R_Muribaculaceae	E_DEV007	0.999505	0.0200417	PSELST	LST_2024
R_Rikenellaceae	E_type_III	0.999132	0.0265276	PSELST	LST_2024
R_Tannerellaceae	E_Pla3_lineage	0.997471	0.0452896	PSELST	LST_2024
R_Tannerellaceae	E_Other_Phylum	-0.999805	0.0125851	PSELST	LST_2024
R_Chitinophagaceae	E_Flavobacteriaceae	-0.997844	0.0418129	PSELST	LST_2024
R_Chitinophagaceae	E_Caldilineaceae	0.997844	0.0418129	PSELST	LST_2024
R_Chitinophagaceae	E_Bacillaceae	0.997844	0.0418129	PSELST	LST_2024
R_Chitinophagaceae	E_Phycisphaeraceae	-0.999682	0.0160618	PSELST	LST_2024
R_Chitinophagaceae	E_Gemmataceae	0.999988	0.00311883	PSELST	LST_2024
R_Chitinophagaceae	E_Pirellulaceae	0.997844	0.0418129	PSELST	LST_2024
R_Roseiflexaceae	E_Microscillaceae	-0.998976	0.028808	PSELST	LST_2024
R_Roseiflexaceae	E_OM190	-0.999875	0.010061	PSELST	LST_2024
R_Roseiflexaceae	E_Pseudomonadaceae	0.997417	0.0457679	PSELST	LST_2024
R_Roseiflexaceae	E_Rubritaleaceae	-0.998976	0.028808	PSELST	LST_2024
R_Christensenellaceae	E_Microscillaceae	0.998552	0.0342646	PSELST	LST_2024
R_Christensenellaceae	E_Pseudomonadaceae	-0.999631	0.0173046	PSELST	LST_2024
R_Christensenellaceae	E_Rubritaleaceae	0.998552	0.0342646	PSELST	LST_2024
R_Clostridia_UCG-014	E_Microbacteriaceae	-0.999689	0.0158843	PSELST	LST_2024
R_Lachnospiraceae	E_Promicromonosporaceae	-0.99988	0.00986394	PSELST	LST_2024
R_Oscillospirales	E_Microscillaceae	0.998008	0.0401895	PSELST	LST_2024
R_Oscillospirales	E_OM190	0.999998	0.00132055	PSELST	LST_2024
R_Oscillospirales	E_Rubritaleaceae	0.998008	0.0401895	PSELST	LST_2024
R_Ruminococcaceae	E_Pla3_lineage	0.998514	0.0347125	PSELST	LST_2024
R_Ruminococcaceae	E_Other_Phylum	-0.999338	0.0231621	PSELST	LST_2024
R_Gemmataceae	E_Flavobacteriaceae	-0.999753	0.0141402	PSELST	LST_2024
R_Gemmataceae	E_Caldilineaceae	0.999753	0.0141402	PSELST	LST_2024
R_Gemmataceae	E_Bacillaceae	0.999753	0.0141402	PSELST	LST_2024
R_Gemmataceae	E_Phycisphaeraceae	-0.997641	0.0437345	PSELST	LST_2024
R_Gemmataceae	E_Gemmataceae	0.998831	0.0307915	PSELST	LST_2024
R_Gemmataceae	E_Pirellulaceae	0.999753	0.0141402	PSELST	LST_2024
R_Pirellulaceae	E_Flavobacteriaceae	-0.998672	0.0328087	PSELST	LST_2024
R_Pirellulaceae	E_Caldilineaceae	0.998672	0.0328087	PSELST	LST_2024
R_Pirellulaceae	E_Bacillaceae	0.998672	0.0328087	PSELST	LST_2024
R_Pirellulaceae	E_Phycisphaeraceae	-0.999225	0.025066	PSELST	LST_2024
R_Pirellulaceae	E_Gemmataceae	0.999819	0.012123	PSELST	LST_2024
R_Pirellulaceae	E_Pirellulaceae	0.998672	0.0328087	PSELST	LST_2024
R_Rhizobiaceae	E_AEGEAN_169_marine_group	-0.999952	0.00626999	PSELST	LST_2024
R_Rhizobiaceae	E_Burkholderiaceae	-0.999887	0.00955438	PSELST	LST_2024
R_Rhizobiaceae	E_Puniceicoccaceae	-0.999952	0.00622311	PSELST	LST_2024
R_Rhizobiaceae	E_DEV007	-0.997109	0.0484233	PSELST	LST_2024
R_Comamonadaceae	E_AEGEAN_169_marine_group	-0.996991	0.0493986	PSELST	LST_2024
R_Enterobacteriaceae	E_Micromonosporaceae	0.997138	0.0481755	PSELST	LST_2024
R_Enterobacteriaceae	E_Streptomycetaceae	0.99997	0.00491988	PSELST	LST_2024
R_Enterobacteriaceae	E_Roseiflexaceae	0.997559	0.0444878	PSELST	LST_2024
R_Pseudomonadaceae	E_Chthoniobacteraceae	0.999687	0.0159161	PSELST	LST_2024
R_Chthoniobacteraceae	E_Flavobacteriaceae	-0.999919	0.00808187	PSELST	LST_2024
R_Chthoniobacteraceae	E_Caldilineaceae	0.999919	0.00808187	PSELST	LST_2024
R_Chthoniobacteraceae	E_Bacillaceae	0.999919	0.00808187	PSELST	LST_2024
R_Chthoniobacteraceae	E_Pirellulaceae	0.999919	0.00808187	PSELST	LST_2024
R_Akkermansiaceae	E_Other_Phylum	-0.999999	0.00104666	PSELST	LST_2024
R_Bryobacteraceae	E_Erwiniaceae	0.999383	0.022356	CTRPER	PER_2023
R_Nocardioidaceae	E_Promicromonosporaceae	0.998138	0.0388509	CTRPER	PER_2023
R_Nocardioidaceae	E_Pseudonocardiaceae	0.999733	0.0147163	CTRPER	PER_2023
R_Caldilineaceae	E_Streptomycetaceae	-0.999999	0.00104838	CTRPER	PER_2023
R_Roseiflexaceae	E_Streptomycetaceae	-0.998058	0.0396771	CTRPER	PER_2023
R_AKIW781	E_Comamonadaceae	0.997761	0.0426137	CTRPER	PER_2023
R_S085	E_Nocardioidaceae	0.999011	0.0283168	CTRPER	PER_2023
R_S085	E_Erwiniaceae	0.99985	0.0110385	CTRPER	PER_2023
R_Paenibacillaceae	E_Promicromonosporaceae	-0.999795	0.0129021	CTRPER	PER_2023
R_Pirellulaceae	E_Pseudomonadaceae	-0.998941	0.0292986	CTRPER	PER_2023
R_Rhizobiaceae	E_Nocardioidaceae	0.999977	0.00432982	CTRPER	PER_2023
R_Rhizobiaceae	E_Erwiniaceae	0.997647	0.0436851	CTRPER	PER_2023
R_Rhizobiaceae	E_Pseudomonadaceae	-0.999137	0.0264555	CTRPER	PER_2023
R_Comamonadaceae	E_Rhizobiaceae	-0.998272	0.0374277	CTRPER	PER_2023
R_Comamonadaceae	E_Oxalobacteraceae	0.996996	0.0493573	CTRPER	PER_2023
R_Enterobacteriaceae	E_Pseudonocardiaceae	0.999605	0.0178943	CTRPER	PER_2023
R_Erwiniaceae	E_Other_Family	-0.99978	0.013358	CTRPER	PER_2023
R_Chthoniobacteraceae	E_Comamonadaceae	0.997526	0.0447883	CTRPER	PER_2023
R_Other_Family	E_Comamonadaceae	0.999754	0.0141319	CTRPER	PER_2023
R_Bryobacteraceae	E_Lactobacillaceae	0.69927	0.00538222	BACPER	PER_2023
R_Blastocatellaceae	E_Streptomycetaceae	0.612659	0.015176	BACPER	PER_2023
R_Vicinamibacteraceae	E_Oxalobacteraceae	0.529619	0.0423119	BACPER	PER_2023
R_Vicinamibacteraceae	E_Erwiniaceae	-0.631006	0.0207422	BACPER	PER_2023
R_Micrococcaceae	E_Micromonosporaceae	0.671526	0.00854149	BACPER	PER_2023
R_Nocardioidaceae	E_Peptostreptococcaceae	-0.759939	0.0474235	BACPER	PER_2023
R_Streptomycetaceae	E_Peptostreptococcaceae	0.845286	0.0166074	BACPER	PER_2023
R_Streptomycetaceae	E_Erwiniaceae	0.588591	0.0343262	BACPER	PER_2023
R_f__67-14	E_Micromonosporaceae	-0.542327	0.0451148	BACPER	PER_2023
R_f__67-14	E_Oxalobacteraceae	0.65988	0.00743151	BACPER	PER_2023
R_KD4-96	E_Erwiniaceae	-0.616111	0.0249471	BACPER	PER_2023
R_TK10	E_Micromonosporaceae	-0.589721	0.0264431	BACPER	PER_2023
R_Bacillaceae	E_Erwiniaceae	0.716579	0.00585291	BACPER	PER_2023
R_Paenibacillaceae	E_Micromonosporaceae	0.624565	0.0169513	BACPER	PER_2023
R_Lachnospiraceae	E_Pseudomonadaceae	-0.998757	0.0317422	BACPER	PER_2023
R_bacteriap25	E_Micromonosporaceae	-0.672337	0.00843247	BACPER	PER_2023
R_bacteriap25	E_Oxalobacteraceae	0.667215	0.00658058	BACPER	PER_2023
R_bacteriap25	E_Pseudomonadaceae	0.521977	0.0459494	BACPER	PER_2023
R_Anaeromyxobacteraceae	E_Bacillaceae	0.586195	0.0451631	BACPER	PER_2023
R_Myxococcaceae	E_Streptomycetaceae	0.650444	0.00865056	BACPER	PER_2023
R_Haliangiaceae	E_Oxalobacteraceae	0.830534	0.000438646	BACPER	PER_2023
R_Polyangiaceae	E_Oxalobacteraceae	0.902248	2.4567e-05	BACPER	PER_2023
R_Sandaracinaceae	E_Oxalobacteraceae	0.645148	0.00940027	BACPER	PER_2023
R_Gemmataceae	E_Bacillaceae	0.574217	0.0401373	BACPER	PER_2023
R_Rhizobiaceae	E_Other_Family	-0.559997	0.0299313	BACPER	PER_2023
R_Erwiniaceae	E_Micromonosporaceae	0.645635	0.0126327	BACPER	PER_2023
R_Erwiniaceae	E_Erwiniaceae	0.553764	0.0495899	BACPER	PER_2023
R_Chthoniobacteraceae	E_Lactobacillaceae	0.55944	0.0375169	BACPER	PER_2023
R_Pedosphaeraceae	E_Lactobacillaceae	0.680861	0.010412	BACPER	PER_2023
R_Verrucomicrobiaceae	E_Erwiniaceae	-0.633649	0.0200549	BACPER	PER_2023
R_Other_Family	E_Micromonosporaceae	-0.588968	0.0266844	BACPER	PER_2023
R_Other_Family	E_Erwiniaceae	-0.639562	0.018579	BACPER	PER_2023
R_Bryobacteraceae	E_Micromonosporaceae	0.750334	0.0319848	LACPER	PER_2023
R_Blastocatellaceae	E_Rhizobiaceae	0.860149	0.00292946	LACPER	PER_2023
R_Nocardioidaceae	E_Streptomycetaceae	-0.702609	0.0347911	LACPER	PER_2023
R_Nocardioidaceae	E_Comamonadaceae	-0.739594	0.0227474	LACPER	PER_2023
R_Streptomycetaceae	E_Pseudonocardiaceae	0.681738	0.0431201	LACPER	PER_2023
R_Chitinophagaceae	E_Rhizobiaceae	0.822217	0.00652526	LACPER	PER_2023
R_JG30-KF-CM45	E_Other_Family	0.689621	0.0398383	LACPER	PER_2023
R_Paenibacillaceae	E_Pseudonocardiaceae	0.695727	0.0374105	LACPER	PER_2023
R_Lachnospiraceae	E_Micromonosporaceae	0.931485	0.0213058	LACPER	PER_2023
R_bacteriap25	E_Bacillaceae	0.681998	0.0430091	LACPER	PER_2023
R_Myxococcaceae	E_Streptomycetaceae	-0.679859	0.043927	LACPER	PER_2023
R_Comamonadaceae	E_Comamonadaceae	0.685538	0.0415172	LACPER	PER_2023
R_Pseudomonadaceae	E_Peptostreptococcaceae	-0.712209	0.0474678	LACPER	PER_2023
R_Chthoniobacteraceae	E_Rhizobiaceae	0.685793	0.0414108	LACPER	PER_2023
R_Other_Family	E_Peptostreptococcaceae	0.708006	0.049405	LACPER	PER_2023
R_Pyrinomonadaceae	E_Streptomycetaceae	-0.822883	0.0442778	PAEPER	PER_2023
R_Pyrinomonadaceae	E_Lactobacillaceae	-0.844993	0.0341786	PAEPER	PER_2023
R_Micrococcaceae	E_Micromonosporaceae	-0.812617	0.0493787	PAEPER	PER_2023
R_Micrococcaceae	E_Comamonadaceae	-0.830234	0.0407843	PAEPER	PER_2023
R_Micrococcaceae	E_Erwiniaceae	0.811935	0.0497267	PAEPER	PER_2023
R_Nocardioidaceae	E_Pseudonocardiaceae	0.830079	0.0408567	PAEPER	PER_2023
R_Streptomycetaceae	E_Comamonadaceae	-0.833712	0.0391787	PAEPER	PER_2023
R_Streptomycetaceae	E_Oxalobacteraceae	0.888061	0.0441951	PAEPER	PER_2023
R_Streptomycetaceae	E_Other_Family	-0.846087	0.0337106	PAEPER	PER_2023
R_f__67-14	E_Pseudonocardiaceae	0.883896	0.0194376	PAEPER	PER_2023
R_Caldilineaceae	E_Lactobacillaceae	-0.848484	0.0326965	PAEPER	PER_2023
R_Roseiflexaceae	E_Micromonosporaceae	0.928527	0.0074801	PAEPER	PER_2023
R_Roseiflexaceae	E_Lactobacillaceae	-0.832397	0.0397821	PAEPER	PER_2023
R_Anaeromyxobacteraceae	E_Other_Family	0.820246	0.0455633	PAEPER	PER_2023
R_Myxococcaceae	E_Comamonadaceae	0.851402	0.0314813	PAEPER	PER_2023
R_Myxococcaceae	E_Erwiniaceae	-0.840501	0.0361311	PAEPER	PER_2023
R_Myxococcaceae	E_Pseudomonadaceae	-0.827539	0.0420494	PAEPER	PER_2023
R_Haliangiaceae	E_Comamonadaceae	0.961791	0.00216204	PAEPER	PER_2023
R_Haliangiaceae	E_Erwiniaceae	-0.822498	0.0444643	PAEPER	PER_2023
R_Haliangiaceae	E_Pseudomonadaceae	-0.903744	0.013452	PAEPER	PER_2023
R_Haliangiaceae	E_Other_Family	0.837655	0.0373945	PAEPER	PER_2023
R_BIrii41	E_Rhizobiaceae	0.839904	0.0363944	PAEPER	PER_2023
R_BIrii41	E_Comamonadaceae	0.830828	0.0405079	PAEPER	PER_2023
R_BIrii41	E_Erwiniaceae	-0.882503	0.0198972	PAEPER	PER_2023
R_BIrii41	E_Pseudomonadaceae	-0.851409	0.0314784	PAEPER	PER_2023
R_Polyangiaceae	E_Comamonadaceae	0.866923	0.0253859	PAEPER	PER_2023
R_Polyangiaceae	E_Other_Family	0.825577	0.042982	PAEPER	PER_2023
R_WD2101_soil_group	E_Micromonosporaceae	0.881622	0.0201907	PAEPER	PER_2023
R_WD2101_soil_group	E_Lactobacillaceae	-0.900916	0.01424	PAEPER	PER_2023
R_Gemmataceae	E_Micromonosporaceae	0.958216	0.00258235	PAEPER	PER_2023
R_Pirellulaceae	E_Lactobacillaceae	-0.840627	0.0360756	PAEPER	PER_2023
R_Rhizobiaceae	E_Lactobacillaceae	0.846327	0.0336087	PAEPER	PER_2023
R_Erwiniaceae	E_Comamonadaceae	-0.883137	0.0196873	PAEPER	PER_2023
R_Erwiniaceae	E_Erwiniaceae	0.89644	0.0155317	PAEPER	PER_2023
R_Chthoniobacteraceae	E_Lactobacillaceae	-0.837543	0.0374444	PAEPER	PER_2023
R_Xiphinematobacteraceae	E_Lactobacillaceae	-0.860916	0.0276712	PAEPER	PER_2023
R_Pedosphaeraceae	E_Oxalobacteraceae	0.966087	0.0074587	PAEPER	PER_2023
R_Pedosphaeraceae	E_Other_Family	-0.95704	0.00272872	PAEPER	PER_2023
R_Opitutaceae	E_Lactobacillaceae	-0.862594	0.0270234	PAEPER	PER_2023
R_Verrucomicrobiaceae	E_Lactobacillaceae	-0.888614	0.0179194	PAEPER	PER_2023
R_Other_Family	E_Comamonadaceae	0.925693	0.00807717	PAEPER	PER_2023
R_Other_Family	E_Oxalobacteraceae	-0.920951	0.026361	PAEPER	PER_2023
R_Other_Family	E_Pseudomonadaceae	-0.892001	0.0168657	PAEPER	PER_2023
R_Other_Family	E_Other_Family	0.915126	0.0104997	PAEPER	PER_2023
R_Blastocatellaceae	E_Blastocatellaceae	-0.999243	0.0247663	CTRPER	PER_2024
R_Blastocatellaceae	E_Phycisphaeraceae	-0.999451	0.0210982	CTRPER	PER_2024
R_Pyrinomonadaceae	E_Nocardioidaceae	0.999197	0.0255216	CTRPER	PER_2024
R_Pyrinomonadaceae	E_Puniceicoccaceae	-0.997599	0.0441239	CTRPER	PER_2024
R_Pyrinomonadaceae	E_Other_Phylum	0.999294	0.0239235	CTRPER	PER_2024
R_Vicinamibacteraceae	E_OM190	-0.998917	0.0296299	CTRPER	PER_2024
R_Micrococcaceae	E_Pirellulaceae	-0.999985	0.0035184	CTRPER	PER_2024
R_Micrococcaceae	E_Pseudomonadaceae	0.999942	0.00684966	CTRPER	PER_2024
R_Nocardioidaceae	E_Pirellulaceae	-0.998402	0.0359994	CTRPER	PER_2024
R_Nocardioidaceae	E_Pseudomonadaceae	0.998684	0.0326682	CTRPER	PER_2024
R_Nocardioidaceae	E_Puniceicoccaceae	-0.999385	0.0223275	CTRPER	PER_2024
R_Nocardioidaceae	E_Other_Phylum	0.99777	0.0425279	CTRPER	PER_2024
R_Streptomycetaceae	E_OM190	-0.999955	0.00606455	CTRPER	PER_2024
R_Bacteroidaceae	E_Puniceicoccaceae	0.999757	0.0140375	CTRPER	PER_2024
R_Bacteroidaceae	E_Other_Phylum	-0.999953	0.00616292	CTRPER	PER_2024
R_Muribaculaceae	E_OM190	0.999319	0.0234951	CTRPER	PER_2024
R_Prevotellaceae	E_Promicromonosporaceae	-0.999955	0.00604022	CTRPER	PER_2024
R_Prevotellaceae	E_Nocardioidaceae	-0.999305	0.0237396	CTRPER	PER_2024
R_Rikenellaceae	E_OM190	0.999875	0.0100462	CTRPER	PER_2024
R_Tannerellaceae	E_Vicinamibacterales	0.999106	0.0269272	CTRPER	PER_2024
R_Tannerellaceae	E_Lactobacillaceae	0.999949	0.00645602	CTRPER	PER_2024
R_AKIW781	E_Pirellulaceae	-0.998337	0.0367145	CTRPER	PER_2024
R_AKIW781	E_Pseudomonadaceae	0.998625	0.0333832	CTRPER	PER_2024
R_AKIW781	E_Puniceicoccaceae	-0.999424	0.0216124	CTRPER	PER_2024
R_AKIW781	E_Other_Phylum	0.997844	0.0418129	CTRPER	PER_2024
R_JG30-KF-CM45	E_Blastocatellaceae	-0.99963	0.017315	CTRPER	PER_2024
R_Bacillaceae	E_Micromonosporaceae	0.998556	0.0342111	CTRPER	PER_2024
R_Bacillaceae	E_Gemmataceae	0.998374	0.0363119	CTRPER	PER_2024
R_Paenibacillaceae	E_Vicinamibacterales	-0.996932	0.0498848	CTRPER	PER_2024
R_Paenibacillaceae	E_Burkholderiaceae	-0.998919	0.0296023	CTRPER	PER_2024
R_Paenibacillaceae	E_Rubritaleaceae	-0.999921	0.00798985	CTRPER	PER_2024
R_Clostridia_UCG-014	E_Nocardioidaceae	-0.998808	0.0310932	CTRPER	PER_2024
R_Clostridia_UCG-014	E_Puniceicoccaceae	0.998167	0.0385523	CTRPER	PER_2024
R_Clostridia_UCG-014	E_Other_Phylum	-0.999585	0.0183518	CTRPER	PER_2024
R_Lachnospiraceae	E_OM190	0.997549	0.0445835	CTRPER	PER_2024
R_Oscillospirales	E_OM190	0.999668	0.016413	CTRPER	PER_2024
R_WD2101_soil_group	E_Vicinamibacteraceae	-0.9978	0.0422394	CTRPER	PER_2024
R_WD2101_soil_group	E_Microscillaceae	-0.999799	0.0127563	CTRPER	PER_2024
R_WD2101_soil_group	E_type_III	-0.999903	0.00885612	CTRPER	PER_2024
R_Gemmataceae	E_Pseudomonadaceae	0.997216	0.0475176	CTRPER	PER_2024
R_Gemmataceae	E_Puniceicoccaceae	-0.999931	0.00747812	CTRPER	PER_2024
R_Gemmataceae	E_Other_Phylum	0.999055	0.0276785	CTRPER	PER_2024
R_Pirellulaceae	E_Flavobacteriaceae	-0.999537	0.0193814	CTRPER	PER_2024
R_Pirellulaceae	E_Roseiflexaceae	-0.99998	0.00406879	CTRPER	PER_2024
R_Rhizobiaceae	E_Pseudomonadaceae	0.997176	0.0478587	CTRPER	PER_2024
R_Rhizobiaceae	E_Puniceicoccaceae	-0.999937	0.007137	CTRPER	PER_2024
R_Rhizobiaceae	E_Other_Phylum	0.999078	0.0273374	CTRPER	PER_2024
R_Comamonadaceae	E_JG30_KF_CM45	-0.998523	0.0346001	CTRPER	PER_2024
R_Enterobacteriaceae	E_Blastocatellaceae	0.999733	0.0146995	CTRPER	PER_2024
R_Enterobacteriaceae	E_Phycisphaeraceae	0.998802	0.0311651	CTRPER	PER_2024
R_Chthoniobacteraceae	E_AEGEAN_169_marine_group	-0.999278	0.0241868	CTRPER	PER_2024
R_Xiphinematobacteraceae	E_Nocardioidaceae	-0.998137	0.038869	CTRPER	PER_2024
R_Xiphinematobacteraceae	E_Puniceicoccaceae	0.998832	0.0307765	CTRPER	PER_2024
R_Xiphinematobacteraceae	E_Other_Phylum	-0.999862	0.0105761	CTRPER	PER_2024
R_Pedosphaeraceae	E_Bacillaceae	-0.998718	0.0322453	CTRPER	PER_2024
R_Pedosphaeraceae	E_Gemmataceae	-0.997871	0.0415506	CTRPER	PER_2024
R_Other_Family	E_OM190	-1	0.000562338	CTRPER	PER_2024
R_Pyrinomonadaceae	E_Microscillaceae	0.858138	0.0134675	LACPER	PER_2024
R_Pyrinomonadaceae	E_Roseiflexaceae	0.771421	0.0422357	LACPER	PER_2024
R_Pyrinomonadaceae	E_Phycisphaeraceae	-0.878526	0.00924277	LACPER	PER_2024
R_Pyrinomonadaceae	E_Pirellulaceae	-0.761258	0.0468106	LACPER	PER_2024
R_Pyrinomonadaceae	E_Burkholderiaceae	-0.908761	0.00459564	LACPER	PER_2024
R_Pyrinomonadaceae	E_Rubritaleaceae	-0.861336	0.0127442	LACPER	PER_2024
R_Vicinamibacteraceae	E_Microscillaceae	0.825332	0.00615366	LACPER	PER_2024
R_Vicinamibacteraceae	E_Roseiflexaceae	0.88866	0.00135783	LACPER	PER_2024
R_Vicinamibacteraceae	E_Burkholderiaceae	-0.780627	0.0130385	LACPER	PER_2024
R_Nocardioidaceae	E_Promicromonosporaceae	0.748596	0.0203063	LACPER	PER_2024
R_Nocardioidaceae	E_Nocardioidaceae	0.830402	0.00558008	LACPER	PER_2024
R_Nocardioidaceae	E_OM190	-0.878067	0.00184638	LACPER	PER_2024
R_Nocardioidaceae	E_Phycisphaeraceae	-0.691161	0.0392167	LACPER	PER_2024
R_Nocardioidaceae	E_Pirellulaceae	-0.912588	0.000596398	LACPER	PER_2024
R_Nocardioidaceae	E_AEGEAN_169_marine_group	-0.771537	0.0148859	LACPER	PER_2024
R_Nocardioidaceae	E_Burkholderiaceae	-0.726979	0.0264822	LACPER	PER_2024
R_Nocardioidaceae	E_Chthoniobacteraceae	0.828657	0.0110151	LACPER	PER_2024
R_Streptomycetaceae	E_Nocardioidaceae	0.713682	0.0204556	LACPER	PER_2024
R_Streptomycetaceae	E_Streptomycetaceae	0.839722	0.00236814	LACPER	PER_2024
R_Streptomycetaceae	E_Roseiflexaceae	0.644419	0.0442942	LACPER	PER_2024
R_Streptomycetaceae	E_Phycisphaeraceae	-0.816589	0.00394233	LACPER	PER_2024
R_Streptomycetaceae	E_Pirellulaceae	-0.685054	0.0288156	LACPER	PER_2024
R_Streptomycetaceae	E_Puniceicoccaceae	-0.760855	0.0105983	LACPER	PER_2024
R_f__67-14	E_Blastocatellaceae	-0.871503	0.0105954	LACPER	PER_2024
R_f__67-14	E_JG30_KF_CM45	0.841085	0.0177155	LACPER	PER_2024
R_f__67-14	E_Gemmataceae	0.786426	0.0119442	LACPER	PER_2024
R_Bacteroidaceae	E_Vicinamibacteraceae	0.688829	0.0275992	LACPER	PER_2024
R_Bacteroidaceae	E_Microscillaceae	-0.727561	0.017082	LACPER	PER_2024
R_Bacteroidaceae	E_SAR202_clade	0.807387	0.0047385	LACPER	PER_2024
R_Bacteroidaceae	E_OM190	0.837318	0.00250574	LACPER	PER_2024
R_Bacteroidaceae	E_Phycisphaeraceae	0.848494	0.00191195	LACPER	PER_2024
R_Bacteroidaceae	E_Pirellulaceae	0.836048	0.00258068	LACPER	PER_2024
R_Bacteroidaceae	E_AEGEAN_169_marine_group	0.65993	0.0378539	LACPER	PER_2024
R_Bacteroidaceae	E_Puniceicoccaceae	0.803334	0.00512326	LACPER	PER_2024
R_Bacteroidaceae	E_Other_Phylum	-0.878687	0.000816467	LACPER	PER_2024
R_Muribaculaceae	E_Vicinamibacteraceae	0.633111	0.0494263	LACPER	PER_2024
R_Muribaculaceae	E_Nocardioidaceae	-0.661272	0.0373281	LACPER	PER_2024
R_Muribaculaceae	E_Bacillaceae	0.76665	0.00968096	LACPER	PER_2024
R_Muribaculaceae	E_OM190	0.876786	0.000866788	LACPER	PER_2024
R_Muribaculaceae	E_Phycisphaeraceae	0.914047	0.000215033	LACPER	PER_2024
R_Muribaculaceae	E_Pirellulaceae	0.682088	0.0297966	LACPER	PER_2024
R_Muribaculaceae	E_Puniceicoccaceae	0.80352	0.00510508	LACPER	PER_2024
R_Muribaculaceae	E_Other_Phylum	-0.732846	0.0159062	LACPER	PER_2024
R_Prevotellaceae	E_Vicinamibacterales	0.711303	0.0210769	LACPER	PER_2024
R_Prevotellaceae	E_Vicinamibacteraceae	0.702101	0.0236021	LACPER	PER_2024
R_Prevotellaceae	E_Micromonosporaceae	-0.734875	0.0154699	LACPER	PER_2024
R_Prevotellaceae	E_Microscillaceae	-0.734297	0.0155933	LACPER	PER_2024
R_Prevotellaceae	E_SAR202_clade	0.772169	0.00886095	LACPER	PER_2024
R_Prevotellaceae	E_OM190	0.790707	0.00646457	LACPER	PER_2024
R_Prevotellaceae	E_Phycisphaeraceae	0.693381	0.0261797	LACPER	PER_2024
R_Prevotellaceae	E_Pirellulaceae	0.749116	0.0126406	LACPER	PER_2024
R_Prevotellaceae	E_AEGEAN_169_marine_group	0.657026	0.0390083	LACPER	PER_2024
R_Prevotellaceae	E_Puniceicoccaceae	0.68181	0.0298898	LACPER	PER_2024
R_Prevotellaceae	E_Other_Phylum	-0.82167	0.00354634	LACPER	PER_2024
R_Rikenellaceae	E_Vicinamibacterales	0.642083	0.045324	LACPER	PER_2024
R_Rikenellaceae	E_Micromonosporaceae	-0.645909	0.0436461	LACPER	PER_2024
R_Rikenellaceae	E_Microscillaceae	-0.8975	0.00042602	LACPER	PER_2024
R_Rikenellaceae	E_Roseiflexaceae	-0.705233	0.0227205	LACPER	PER_2024
R_Rikenellaceae	E_SAR202_clade	0.678144	0.0311359	LACPER	PER_2024
R_Rikenellaceae	E_OM190	0.646178	0.0435295	LACPER	PER_2024
R_Rikenellaceae	E_Phycisphaeraceae	0.683128	0.0294501	LACPER	PER_2024
R_Rikenellaceae	E_Pirellulaceae	0.787066	0.00689362	LACPER	PER_2024
R_Rikenellaceae	E_AEGEAN_169_marine_group	0.68123	0.0300844	LACPER	PER_2024
R_Rikenellaceae	E_Burkholderiaceae	0.773931	0.00860983	LACPER	PER_2024
R_Rikenellaceae	E_Other_Phylum	-0.787442	0.00684837	LACPER	PER_2024
R_Tannerellaceae	E_Vicinamibacterales	0.717061	0.0195954	LACPER	PER_2024
R_Tannerellaceae	E_SAR202_clade	0.854674	0.00163131	LACPER	PER_2024
R_Tannerellaceae	E_OM190	0.756854	0.0112661	LACPER	PER_2024
R_Tannerellaceae	E_Phycisphaeraceae	0.789857	0.00656303	LACPER	PER_2024
R_Tannerellaceae	E_Pirellulaceae	0.745796	0.0132648	LACPER	PER_2024
R_Tannerellaceae	E_Other_Phylum	-0.825939	0.0032364	LACPER	PER_2024
R_Chitinophagaceae	E_Microscillaceae	0.982601	1.29959e-05	LACPER	PER_2024
R_Chitinophagaceae	E_Roseiflexaceae	0.883982	0.00357219	LACPER	PER_2024
R_Chitinophagaceae	E_Burkholderiaceae	-0.725452	0.0416682	LACPER	PER_2024
R_Chitinophagaceae	E_Other_Phylum	0.81131	0.0145081	LACPER	PER_2024
R_Caldilineaceae	E_Vicinamibacteraceae	0.974353	0.00491152	LACPER	PER_2024
R_Caldilineaceae	E_Roseiflexaceae	-0.905597	0.0343213	LACPER	PER_2024
R_Roseiflexaceae	E_Microscillaceae	0.908742	0.000690737	LACPER	PER_2024
R_Roseiflexaceae	E_Roseiflexaceae	0.950277	8.59598e-05	LACPER	PER_2024
R_Roseiflexaceae	E_Pirellulaceae	-0.687562	0.0406794	LACPER	PER_2024
R_Roseiflexaceae	E_Burkholderiaceae	-0.689475	0.0398976	LACPER	PER_2024
R_Roseiflexaceae	E_Chthoniobacteraceae	0.759565	0.0287836	LACPER	PER_2024
R_AKIW781	E_Roseiflexaceae	0.998516	0.0346883	LACPER	PER_2024
R_AKIW781	E_AEGEAN_169_marine_group	-0.998985	0.0286893	LACPER	PER_2024
R_JG30-KF-CM45	E_Streptomycetaceae	0.845196	0.0166306	LACPER	PER_2024
R_JG30-KF-CM45	E_Roseiflexaceae	0.779465	0.0387983	LACPER	PER_2024
R_JG30-KF-CM45	E_Rubritaleaceae	-0.807904	0.0279272	LACPER	PER_2024
R_S085	E_Vicinamibacterales	0.957611	0.0423895	LACPER	PER_2024
R_S085	E_Pla3_lineage	0.99813	0.00186974	LACPER	PER_2024
R_KD4-96	E_Gemmataceae	-1	0	LACPER	PER_2024
R_Bacillaceae	E_DEV007	0.763649	0.0457111	LACPER	PER_2024
R_Paenibacillaceae	E_SAR202_clade	-0.998876	0.0301872	LACPER	PER_2024
R_Paenibacillaceae	E_OM190	-0.999999	0.000933635	LACPER	PER_2024
R_Christensenellaceae	E_Vicinamibacterales	0.709974	0.0214294	LACPER	PER_2024
R_Christensenellaceae	E_Vicinamibacteraceae	0.731459	0.0162092	LACPER	PER_2024
R_Christensenellaceae	E_Microscillaceae	-0.720965	0.018633	LACPER	PER_2024
R_Christensenellaceae	E_SAR202_clade	0.723086	0.018124	LACPER	PER_2024
R_Christensenellaceae	E_Other_Phylum	-0.923817	0.000134322	LACPER	PER_2024
R_Clostridia_UCG-014	E_Vicinamibacterales	0.732855	0.0159042	LACPER	PER_2024
R_Clostridia_UCG-014	E_Vicinamibacteraceae	0.658629	0.0383682	LACPER	PER_2024
R_Clostridia_UCG-014	E_Micromonosporaceae	-0.725058	0.0176597	LACPER	PER_2024
R_Clostridia_UCG-014	E_Microscillaceae	-0.677187	0.031467	LACPER	PER_2024
R_Clostridia_UCG-014	E_SAR202_clade	0.873649	0.000954717	LACPER	PER_2024
R_Clostridia_UCG-014	E_OM190	0.780578	0.00770766	LACPER	PER_2024
R_Clostridia_UCG-014	E_Phycisphaeraceae	0.675109	0.0321941	LACPER	PER_2024
R_Clostridia_UCG-014	E_Pirellulaceae	0.796837	0.00578567	LACPER	PER_2024
R_Clostridia_UCG-014	E_AEGEAN_169_marine_group	0.722103	0.0183587	LACPER	PER_2024
R_Clostridia_UCG-014	E_Puniceicoccaceae	0.723189	0.0180996	LACPER	PER_2024
R_Clostridia_UCG-014	E_Other_Phylum	-0.821205	0.00358129	LACPER	PER_2024
R_Lachnospiraceae	E_Micromonosporaceae	-0.645513	0.0438176	LACPER	PER_2024
R_Lachnospiraceae	E_Microscillaceae	-0.878869	0.000811771	LACPER	PER_2024
R_Lachnospiraceae	E_OM190	0.680894	0.0301979	LACPER	PER_2024
R_Lachnospiraceae	E_Phycisphaeraceae	0.705589	0.0226217	LACPER	PER_2024
R_Lachnospiraceae	E_Pirellulaceae	0.676374	0.0317502	LACPER	PER_2024
R_Lachnospiraceae	E_Puniceicoccaceae	0.684421	0.0290232	LACPER	PER_2024
R_Lachnospiraceae	E_Other_Phylum	-0.892174	0.000518258	LACPER	PER_2024
R_Oscillospirales	E_Vicinamibacterales	0.724108	0.0178823	LACPER	PER_2024
R_Oscillospirales	E_Vicinamibacteraceae	0.714809	0.020166	LACPER	PER_2024
R_Oscillospirales	E_Micromonosporaceae	-0.710989	0.0211597	LACPER	PER_2024
R_Oscillospirales	E_SAR202_clade	0.813862	0.00416741	LACPER	PER_2024
R_Oscillospirales	E_Bacillaceae	0.663651	0.0364086	LACPER	PER_2024
R_Oscillospirales	E_OM190	0.836181	0.00257278	LACPER	PER_2024
R_Oscillospirales	E_Phycisphaeraceae	0.710353	0.0213283	LACPER	PER_2024
R_Oscillospirales	E_Pirellulaceae	0.669716	0.034134	LACPER	PER_2024
R_Oscillospirales	E_Puniceicoccaceae	0.714015	0.0203696	LACPER	PER_2024
R_Oscillospirales	E_Other_Phylum	-0.834829	0.0026542	LACPER	PER_2024
R_Ruminococcaceae	E_Blastocatellaceae	-0.722283	0.0430143	LACPER	PER_2024
R_Ruminococcaceae	E_Microscillaceae	-0.891094	0.000538606	LACPER	PER_2024
R_Ruminococcaceae	E_Roseiflexaceae	-0.796406	0.00583167	LACPER	PER_2024
R_Ruminococcaceae	E_Phycisphaeraceae	0.680843	0.0302151	LACPER	PER_2024
R_Ruminococcaceae	E_Pirellulaceae	0.717665	0.0194443	LACPER	PER_2024
R_Ruminococcaceae	E_Burkholderiaceae	0.807087	0.00476628	LACPER	PER_2024
R_Ruminococcaceae	E_Rubritaleaceae	0.679836	0.0305563	LACPER	PER_2024
R_Ruminococcaceae	E_Other_Phylum	-0.725386	0.0175833	LACPER	PER_2024
R_Myxococcaceae	E_type_III	0.972428	0.00547301	LACPER	PER_2024
R_Haliangiaceae	E_Microscillaceae	0.893419	0.0067204	LACPER	PER_2024
R_Haliangiaceae	E_Roseiflexaceae	0.942688	0.00146423	LACPER	PER_2024
R_Haliangiaceae	E_Pirellulaceae	-0.832192	0.020197	LACPER	PER_2024
R_Haliangiaceae	E_AEGEAN_169_marine_group	-0.844871	0.0167149	LACPER	PER_2024
R_Haliangiaceae	E_Burkholderiaceae	-0.774736	0.0407995	LACPER	PER_2024
R_Polyangiaceae	E_Roseiflexaceae	0.93463	0.0198655	LACPER	PER_2024
R_Polyangiaceae	E_Rubritaleaceae	-0.92118	0.0262473	LACPER	PER_2024
R_Sandaracinaceae	E_Microbacteriaceae	-0.814845	0.0482496	LACPER	PER_2024
R_Sandaracinaceae	E_Pla3_lineage	0.933697	0.00644835	LACPER	PER_2024
R_WD2101_soil_group	E_Microscillaceae	0.795511	0.0182327	LACPER	PER_2024
R_WD2101_soil_group	E_Roseiflexaceae	0.886714	0.0033329	LACPER	PER_2024
R_WD2101_soil_group	E_Lactobacillaceae	0.821777	0.0233393	LACPER	PER_2024
R_WD2101_soil_group	E_Pirellulaceae	-0.740119	0.0357714	LACPER	PER_2024
R_WD2101_soil_group	E_AEGEAN_169_marine_group	-0.761006	0.0283025	LACPER	PER_2024
R_WD2101_soil_group	E_Chthoniobacteraceae	0.77507	0.0406563	LACPER	PER_2024
R_Gemmataceae	E_Streptomycetaceae	-0.648415	0.0425699	LACPER	PER_2024
R_Pirellulaceae	E_Microscillaceae	0.762575	0.0103198	LACPER	PER_2024
R_Rhizobiaceae	E_Nocardioidaceae	0.720282	0.0187988	LACPER	PER_2024
R_Rhizobiaceae	E_Microscillaceae	0.636196	0.047989	LACPER	PER_2024
R_Rhizobiaceae	E_Roseiflexaceae	0.662133	0.0369935	LACPER	PER_2024
R_Rhizobiaceae	E_OM190	-0.690872	0.0269559	LACPER	PER_2024
R_Rhizobiaceae	E_Phycisphaeraceae	-0.915117	0.0002048	LACPER	PER_2024
R_Rhizobiaceae	E_Pirellulaceae	-0.869032	0.00109571	LACPER	PER_2024
R_Rhizobiaceae	E_AEGEAN_169_marine_group	-0.643265	0.0448009	LACPER	PER_2024
R_Rhizobiaceae	E_Chthoniobacteraceae	0.806976	0.00856517	LACPER	PER_2024
R_Rhizobiaceae	E_Puniceicoccaceae	-0.672313	0.03319	LACPER	PER_2024
R_Comamonadaceae	E_Microscillaceae	0.909898	0.000258328	LACPER	PER_2024
R_Comamonadaceae	E_Roseiflexaceae	0.842632	0.00220895	LACPER	PER_2024
R_Comamonadaceae	E_Phycisphaeraceae	-0.723203	0.0180964	LACPER	PER_2024
R_Comamonadaceae	E_Pirellulaceae	-0.820845	0.00360862	LACPER	PER_2024
R_Comamonadaceae	E_AEGEAN_169_marine_group	-0.732257	0.0160343	LACPER	PER_2024
R_Comamonadaceae	E_Burkholderiaceae	-0.761311	0.010524	LACPER	PER_2024
R_Comamonadaceae	E_Chthoniobacteraceae	0.732817	0.0247072	LACPER	PER_2024
R_Comamonadaceae	E_Other_Phylum	0.723091	0.018123	LACPER	PER_2024
R_Enterobacteriaceae	E_Microscillaceae	-0.691201	0.0268532	LACPER	PER_2024
R_Enterobacteriaceae	E_Roseiflexaceae	-0.763144	0.0102289	LACPER	PER_2024
R_Enterobacteriaceae	E_Burkholderiaceae	0.729492	0.0166456	LACPER	PER_2024
R_Pseudomonadaceae	E_Promicromonosporaceae	0.823921	0.0033804	LACPER	PER_2024
R_Pseudomonadaceae	E_Nocardioidaceae	0.643538	0.0446809	LACPER	PER_2024
R_Pseudomonadaceae	E_Flavobacteriaceae	-0.679009	0.0308388	LACPER	PER_2024
R_Pseudomonadaceae	E_OM190	-0.634028	0.0489963	LACPER	PER_2024
R_Pseudomonadaceae	E_Pirellulaceae	-0.745017	0.0134142	LACPER	PER_2024
R_Pseudomonadaceae	E_AEGEAN_169_marine_group	-0.682621	0.0296184	LACPER	PER_2024
R_Pseudomonadaceae	E_Pseudomonadaceae	0.756475	0.0113308	LACPER	PER_2024
R_Chthoniobacteraceae	E_Nocardioidaceae	0.668645	0.0489457	LACPER	PER_2024
R_Chthoniobacteraceae	E_Microscillaceae	0.779324	0.0132934	LACPER	PER_2024
R_Chthoniobacteraceae	E_Roseiflexaceae	0.765739	0.0161512	LACPER	PER_2024
R_Chthoniobacteraceae	E_Pirellulaceae	-0.909715	0.000665961	LACPER	PER_2024
R_Chthoniobacteraceae	E_AEGEAN_169_marine_group	-0.920235	0.000436223	LACPER	PER_2024
R_Chthoniobacteraceae	E_Burkholderiaceae	-0.862796	0.00274738	LACPER	PER_2024
R_Chthoniobacteraceae	E_Chthoniobacteraceae	0.863809	0.00568765	LACPER	PER_2024
R_Pedosphaeraceae	E_Microscillaceae	0.948754	0.00111066	LACPER	PER_2024
R_Pedosphaeraceae	E_Phycisphaeraceae	-0.761638	0.0466349	LACPER	PER_2024
R_Pedosphaeraceae	E_Other_Phylum	0.838888	0.0183115	LACPER	PER_2024
R_Opitutaceae	E_Flavobacteriaceae	0.973517	0.0264834	LACPER	PER_2024
R_Opitutaceae	E_Burkholderiaceae	0.973517	0.0264834	LACPER	PER_2024
R_Opitutaceae	E_Rubritaleaceae	0.967677	0.0323229	LACPER	PER_2024
R_Akkermansiaceae	E_Vicinamibacterales	0.712921	0.020653	LACPER	PER_2024
R_Akkermansiaceae	E_Vicinamibacteraceae	0.6599	0.0378657	LACPER	PER_2024
R_Akkermansiaceae	E_Microscillaceae	-0.703743	0.0231368	LACPER	PER_2024
R_Akkermansiaceae	E_SAR202_clade	0.788645	0.00670511	LACPER	PER_2024
R_Akkermansiaceae	E_OM190	0.750702	0.0123498	LACPER	PER_2024
R_Akkermansiaceae	E_Phycisphaeraceae	0.774228	0.00856802	LACPER	PER_2024
R_Akkermansiaceae	E_Pirellulaceae	0.779354	0.00786842	LACPER	PER_2024
R_Akkermansiaceae	E_AEGEAN_169_marine_group	0.647968	0.0427607	LACPER	PER_2024
R_Akkermansiaceae	E_Puniceicoccaceae	0.733357	0.0157954	LACPER	PER_2024
R_Akkermansiaceae	E_Other_Phylum	-0.889397	0.000571744	LACPER	PER_2024
R_Verrucomicrobiaceae	E_Promicromonosporaceae	0.975555	3.58515e-05	LACPER	PER_2024
R_Verrucomicrobiaceae	E_Micromonosporaceae	0.743861	0.0343543	LACPER	PER_2024
R_Verrucomicrobiaceae	E_Nocardioidaceae	0.760465	0.0284826	LACPER	PER_2024
R_Verrucomicrobiaceae	E_Flavobacteriaceae	-0.764821	0.0270528	LACPER	PER_2024
R_Verrucomicrobiaceae	E_OM190	-0.727599	0.0407707	LACPER	PER_2024
R_Verrucomicrobiaceae	E_Pseudomonadaceae	0.924665	0.00100941	LACPER	PER_2024
R_Other_Family	E_Vicinamibacterales	-0.694814	0.0257437	LACPER	PER_2024
R_Other_Family	E_Vicinamibacteraceae	-0.663481	0.0364737	LACPER	PER_2024
R_Other_Family	E_Micromonosporaceae	0.711434	0.0210423	LACPER	PER_2024
R_Other_Family	E_Microscillaceae	0.681023	0.0301542	LACPER	PER_2024
R_Other_Family	E_SAR202_clade	-0.685318	0.0287294	LACPER	PER_2024
R_Other_Family	E_Bacillaceae	-0.657491	0.0388215	LACPER	PER_2024
R_Other_Family	E_Other_Phylum	0.87714	0.000857242	LACPER	PER_2024
R_Blastocatellaceae	E_DEV007	-0.740403	0.0225204	BACPER	PER_2024
R_Pyrinomonadaceae	E_Bacillaceae	0.990983	0.00901709	BACPER	PER_2024
R_Vicinamibacteraceae	E_Vicinamibacteraceae	0.704385	0.00718891	BACPER	PER_2024
R_Vicinamibacteraceae	E_JG30_KF_CM45	0.836645	0.000691597	BACPER	PER_2024
R_Vicinamibacteraceae	E_Gemmataceae	0.876943	8.28685e-05	BACPER	PER_2024
R_Vicinamibacteraceae	E_DEV007	-0.626898	0.0218447	BACPER	PER_2024
R_Micrococcaceae	E_Blastocatellaceae	0.946291	0.000371894	BACPER	PER_2024
R_Micrococcaceae	E_Caldilineaceae	-0.713299	0.0469733	BACPER	PER_2024
R_Micrococcaceae	E_Roseiflexaceae	0.709318	0.0487954	BACPER	PER_2024
R_Nocardioidaceae	E_Vicinamibacterales	-0.599136	0.0182604	BACPER	PER_2024
R_Nocardioidaceae	E_Promicromonosporaceae	0.913479	1.28371e-05	BACPER	PER_2024
R_Nocardioidaceae	E_Nocardioidaceae	0.745529	0.00142042	BACPER	PER_2024
R_Nocardioidaceae	E_Caldilineaceae	-0.651589	0.029848	BACPER	PER_2024
R_Nocardioidaceae	E_SAR202_clade	-0.619644	0.0137494	BACPER	PER_2024
R_Nocardioidaceae	E_OM190	-0.550027	0.0336448	BACPER	PER_2024
R_Nocardioidaceae	E_Phycisphaeraceae	-0.550839	0.0333301	BACPER	PER_2024
R_Nocardioidaceae	E_Pirellulaceae	-0.780175	0.000600913	BACPER	PER_2024
R_Nocardioidaceae	E_AEGEAN_169_marine_group	-0.589032	0.0208631	BACPER	PER_2024
R_Nocardioidaceae	E_Pseudomonadaceae	0.731871	0.00192422	BACPER	PER_2024
R_Nocardioidaceae	E_Chthoniobacteraceae	0.834413	0.000737232	BACPER	PER_2024
R_Nocardioidaceae	E_Puniceicoccaceae	-0.535273	0.0397612	BACPER	PER_2024
R_Nocardioidaceae	E_Rubritaleaceae	-0.785632	0.000517639	BACPER	PER_2024
R_Streptomycetaceae	E_Vicinamibacterales	-0.548533	0.0422403	BACPER	PER_2024
R_Streptomycetaceae	E_Streptomycetaceae	0.775533	0.00183784	BACPER	PER_2024
R_Streptomycetaceae	E_Caldilineaceae	-0.657365	0.0279485	BACPER	PER_2024
R_Streptomycetaceae	E_Pla3_lineage	-0.630412	0.015655	BACPER	PER_2024
R_Streptomycetaceae	E_Pseudomonadaceae	0.668943	0.00889594	BACPER	PER_2024
R_Streptomycetaceae	E_Chthoniobacteraceae	0.717415	0.0129413	BACPER	PER_2024
R_Streptomycetaceae	E_Rubritaleaceae	-0.555135	0.0393321	BACPER	PER_2024
R_Bacteroidaceae	E_Vicinamibacterales	0.629632	0.0118922	BACPER	PER_2024
R_Bacteroidaceae	E_Promicromonosporaceae	-0.704169	0.00721447	BACPER	PER_2024
R_Bacteroidaceae	E_Nocardioidaceae	-0.551319	0.0331452	BACPER	PER_2024
R_Bacteroidaceae	E_Caldilineaceae	0.616747	0.0432682	BACPER	PER_2024
R_Bacteroidaceae	E_SAR202_clade	0.685929	0.00475387	BACPER	PER_2024
R_Bacteroidaceae	E_OM190	0.567597	0.0273147	BACPER	PER_2024
R_Bacteroidaceae	E_Phycisphaeraceae	0.615834	0.014514	BACPER	PER_2024
R_Bacteroidaceae	E_Pla3_lineage	0.582227	0.0227694	BACPER	PER_2024
R_Bacteroidaceae	E_Pirellulaceae	0.524386	0.0447786	BACPER	PER_2024
R_Bacteroidaceae	E_AEGEAN_169_marine_group	0.631241	0.0116121	BACPER	PER_2024
R_Bacteroidaceae	E_Burkholderiaceae	0.581986	0.0228393	BACPER	PER_2024
R_Bacteroidaceae	E_Puniceicoccaceae	0.51915	0.0473522	BACPER	PER_2024
R_Bacteroidaceae	E_Rubritaleaceae	0.80659	0.000280013	BACPER	PER_2024
R_Muribaculaceae	E_Microbacteriaceae	-0.613686	0.0149593	BACPER	PER_2024
R_Muribaculaceae	E_Promicromonosporaceae	-0.630992	0.0207458	BACPER	PER_2024
R_Muribaculaceae	E_Nocardioidaceae	-0.651378	0.00852342	BACPER	PER_2024
R_Muribaculaceae	E_SAR202_clade	0.752704	0.00120204	BACPER	PER_2024
R_Muribaculaceae	E_Phycisphaeraceae	0.522504	0.0456915	BACPER	PER_2024
R_Muribaculaceae	E_Pirellulaceae	0.660646	0.0073388	BACPER	PER_2024
R_Muribaculaceae	E_Burkholderiaceae	0.548031	0.0344282	BACPER	PER_2024
R_Muribaculaceae	E_Puniceicoccaceae	0.594692	0.0193725	BACPER	PER_2024
R_Muribaculaceae	E_Rubritaleaceae	0.624585	0.0128044	BACPER	PER_2024
R_Prevotellaceae	E_Microbacteriaceae	-0.615508	0.0145809	BACPER	PER_2024
R_Prevotellaceae	E_SAR202_clade	0.629897	0.0118456	BACPER	PER_2024
R_Prevotellaceae	E_Rubritaleaceae	0.664497	0.0068864	BACPER	PER_2024
R_Rikenellaceae	E_Microbacteriaceae	-0.625743	0.0125906	BACPER	PER_2024
R_Rikenellaceae	E_Promicromonosporaceae	-0.613817	0.0256467	BACPER	PER_2024
R_Rikenellaceae	E_Nocardioidaceae	-0.64155	0.00993793	BACPER	PER_2024
R_Rikenellaceae	E_SAR202_clade	0.686896	0.0046718	BACPER	PER_2024
R_Rikenellaceae	E_Pirellulaceae	0.604996	0.0168698	BACPER	PER_2024
R_Rikenellaceae	E_Chthoniobacteraceae	-0.625398	0.0296415	BACPER	PER_2024
R_Rikenellaceae	E_Puniceicoccaceae	0.549628	0.0338005	BACPER	PER_2024
R_Rikenellaceae	E_Rubritaleaceae	0.660394	0.00736913	BACPER	PER_2024
R_Tannerellaceae	E_Promicromonosporaceae	-0.71134	0.00640122	BACPER	PER_2024
R_Tannerellaceae	E_Nocardioidaceae	-0.522681	0.0456051	BACPER	PER_2024
R_Tannerellaceae	E_SAR202_clade	0.832304	0.000118335	BACPER	PER_2024
R_Tannerellaceae	E_OM190	0.583933	0.0222793	BACPER	PER_2024
R_Tannerellaceae	E_Phycisphaeraceae	0.555657	0.0315076	BACPER	PER_2024
R_Tannerellaceae	E_Gemmataceae	-0.53657	0.0391926	BACPER	PER_2024
R_Tannerellaceae	E_Burkholderiaceae	0.575897	0.0246591	BACPER	PER_2024
R_Tannerellaceae	E_Pseudomonadaceae	-0.554962	0.0317657	BACPER	PER_2024
R_Tannerellaceae	E_Puniceicoccaceae	0.595077	0.0192742	BACPER	PER_2024
R_Tannerellaceae	E_Rubritaleaceae	0.824049	0.000158345	BACPER	PER_2024
R_Chitinophagaceae	E_Roseiflexaceae	0.709983	0.048488	BACPER	PER_2024
R_Caldilineaceae	E_DEV007	0.762838	0.0276981	BACPER	PER_2024
R_Roseiflexaceae	E_Blastocatellaceae	0.802192	0.0299516	BACPER	PER_2024
R_Roseiflexaceae	E_Micromonosporaceae	0.82722	0.0112817	BACPER	PER_2024
R_Roseiflexaceae	E_Microscillaceae	0.84771	0.0159863	BACPER	PER_2024
R_Roseiflexaceae	E_Roseiflexaceae	0.986408	4.10667e-05	BACPER	PER_2024
R_Roseiflexaceae	E_Bacillaceae	0.751743	0.0194959	BACPER	PER_2024
R_Roseiflexaceae	E_Phycisphaeraceae	-0.688688	0.0402179	BACPER	PER_2024
R_Roseiflexaceae	E_Gemmataceae	0.710661	0.0318817	BACPER	PER_2024
R_Roseiflexaceae	E_AEGEAN_169_marine_group	-0.683875	0.0422138	BACPER	PER_2024
R_Roseiflexaceae	E_DEV007	-0.707791	0.0328996	BACPER	PER_2024
R_JG30-KF-CM45	E_JG30_KF_CM45	0.771284	0.0422958	BACPER	PER_2024
R_JG30-KF-CM45	E_Gemmataceae	0.830067	0.0107576	BACPER	PER_2024
R_KD4-96	E_Blastocatellaceae	0.935156	0.00617081	BACPER	PER_2024
R_TK10	E_Microbacteriaceae	-0.926019	0.0238855	BACPER	PER_2024
R_TK10	E_Rubritaleaceae	-0.943709	0.0158961	BACPER	PER_2024
R_Bacillaceae	E_Micromonosporaceae	0.669029	0.0243748	BACPER	PER_2024
R_Bacillaceae	E_Microscillaceae	0.708204	0.032752	BACPER	PER_2024
R_Bacillaceae	E_Roseiflexaceae	0.802636	0.00519171	BACPER	PER_2024
R_Bacillaceae	E_Bacillaceae	0.779963	0.00276978	BACPER	PER_2024
R_Christensenellaceae	E_Vicinamibacterales	0.54143	0.0371159	BACPER	PER_2024
R_Christensenellaceae	E_Promicromonosporaceae	-0.654565	0.015198	BACPER	PER_2024
R_Christensenellaceae	E_Nocardioidaceae	-0.583168	0.022498	BACPER	PER_2024
R_Christensenellaceae	E_Flavobacteriaceae	0.574099	0.0252169	BACPER	PER_2024
R_Christensenellaceae	E_SAR202_clade	0.776809	0.000657491	BACPER	PER_2024
R_Christensenellaceae	E_OM190	0.629417	0.0119299	BACPER	PER_2024
R_Christensenellaceae	E_Phycisphaeraceae	0.609665	0.0158213	BACPER	PER_2024
R_Christensenellaceae	E_Pirellulaceae	0.591364	0.0202385	BACPER	PER_2024
R_Christensenellaceae	E_AEGEAN_169_marine_group	0.568122	0.0271406	BACPER	PER_2024
R_Christensenellaceae	E_Burkholderiaceae	0.623608	0.0129871	BACPER	PER_2024
R_Christensenellaceae	E_Pseudomonadaceae	-0.53123	0.0415729	BACPER	PER_2024
R_Christensenellaceae	E_Chthoniobacteraceae	-0.75597	0.00444791	BACPER	PER_2024
R_Christensenellaceae	E_Puniceicoccaceae	0.677423	0.00552622	BACPER	PER_2024
R_Christensenellaceae	E_Rubritaleaceae	0.727049	0.002133	BACPER	PER_2024
R_Clostridia_UCG-014	E_Vicinamibacterales	0.601401	0.017713	BACPER	PER_2024
R_Clostridia_UCG-014	E_Promicromonosporaceae	-0.795277	0.00115389	BACPER	PER_2024
R_Clostridia_UCG-014	E_Nocardioidaceae	-0.716642	0.00264564	BACPER	PER_2024
R_Clostridia_UCG-014	E_Flavobacteriaceae	0.569832	0.0265793	BACPER	PER_2024
R_Clostridia_UCG-014	E_SAR202_clade	0.77677	0.00065818	BACPER	PER_2024
R_Clostridia_UCG-014	E_OM190	0.657471	0.00772902	BACPER	PER_2024
R_Clostridia_UCG-014	E_Phycisphaeraceae	0.619833	0.0137122	BACPER	PER_2024
R_Clostridia_UCG-014	E_Pirellulaceae	0.691874	0.00426677	BACPER	PER_2024
R_Clostridia_UCG-014	E_AEGEAN_169_marine_group	0.57765	0.0241244	BACPER	PER_2024
R_Clostridia_UCG-014	E_Burkholderiaceae	0.713538	0.00281628	BACPER	PER_2024
R_Clostridia_UCG-014	E_Pseudomonadaceae	-0.596463	0.0189232	BACPER	PER_2024
R_Clostridia_UCG-014	E_Chthoniobacteraceae	-0.665264	0.0182313	BACPER	PER_2024
R_Clostridia_UCG-014	E_Puniceicoccaceae	0.679452	0.00533356	BACPER	PER_2024
R_Clostridia_UCG-014	E_Rubritaleaceae	0.873126	2.14043e-05	BACPER	PER_2024
R_Lachnospiraceae	E_Promicromonosporaceae	-0.554878	0.0490377	BACPER	PER_2024
R_Lachnospiraceae	E_Nocardioidaceae	-0.5998	0.0180986	BACPER	PER_2024
R_Lachnospiraceae	E_Flavobacteriaceae	0.684447	0.00488186	BACPER	PER_2024
R_Lachnospiraceae	E_SAR202_clade	0.826927	0.000143298	BACPER	PER_2024
R_Lachnospiraceae	E_OM190	0.658675	0.00757911	BACPER	PER_2024
R_Lachnospiraceae	E_Phycisphaeraceae	0.718992	0.00252206	BACPER	PER_2024
R_Lachnospiraceae	E_Pirellulaceae	0.586304	0.0216119	BACPER	PER_2024
R_Lachnospiraceae	E_AEGEAN_169_marine_group	0.604783	0.0169189	BACPER	PER_2024
R_Lachnospiraceae	E_Burkholderiaceae	0.591842	0.0201125	BACPER	PER_2024
R_Lachnospiraceae	E_Chthoniobacteraceae	-0.82056	0.00107485	BACPER	PER_2024
R_Lachnospiraceae	E_Puniceicoccaceae	0.761184	0.000979755	BACPER	PER_2024
R_Lachnospiraceae	E_DEV007	0.535932	0.0394716	BACPER	PER_2024
R_Lachnospiraceae	E_Rubritaleaceae	0.612697	0.0151679	BACPER	PER_2024
R_Oscillospirales	E_Vicinamibacterales	0.543565	0.0362299	BACPER	PER_2024
R_Oscillospirales	E_Nocardioidaceae	-0.533086	0.0407338	BACPER	PER_2024
R_Oscillospirales	E_Flavobacteriaceae	0.566051	0.0278324	BACPER	PER_2024
R_Oscillospirales	E_SAR202_clade	0.822243	0.000168429	BACPER	PER_2024
R_Oscillospirales	E_OM190	0.567207	0.0274446	BACPER	PER_2024
R_Oscillospirales	E_Phycisphaeraceae	0.651681	0.00848248	BACPER	PER_2024
R_Oscillospirales	E_Pirellulaceae	0.552532	0.0326809	BACPER	PER_2024
R_Oscillospirales	E_Burkholderiaceae	0.55312	0.0324578	BACPER	PER_2024
R_Oscillospirales	E_Chthoniobacteraceae	-0.68186	0.0145906	BACPER	PER_2024
R_Oscillospirales	E_Puniceicoccaceae	0.667822	0.0065138	BACPER	PER_2024
R_Oscillospirales	E_Rubritaleaceae	0.556113	0.0313391	BACPER	PER_2024
R_Ruminococcaceae	E_Nocardioidaceae	-0.61776	0.0141235	BACPER	PER_2024
R_Ruminococcaceae	E_Flavobacteriaceae	0.636476	0.0107367	BACPER	PER_2024
R_Ruminococcaceae	E_SAR202_clade	0.778485	0.000628807	BACPER	PER_2024
R_Ruminococcaceae	E_OM190	0.672244	0.00604307	BACPER	PER_2024
R_Ruminococcaceae	E_Phycisphaeraceae	0.807091	0.000275693	BACPER	PER_2024
R_Ruminococcaceae	E_Pla3_lineage	0.514211	0.0498784	BACPER	PER_2024
R_Ruminococcaceae	E_Pirellulaceae	0.605308	0.0167983	BACPER	PER_2024
R_Ruminococcaceae	E_AEGEAN_169_marine_group	0.699432	0.00370576	BACPER	PER_2024
R_Ruminococcaceae	E_Burkholderiaceae	0.519352	0.047251	BACPER	PER_2024
R_Ruminococcaceae	E_Chthoniobacteraceae	-0.88035	0.000157467	BACPER	PER_2024
R_Ruminococcaceae	E_Puniceicoccaceae	0.767898	0.000828477	BACPER	PER_2024
R_Ruminococcaceae	E_DEV007	0.557081	0.0309836	BACPER	PER_2024
R_Ruminococcaceae	E_Rubritaleaceae	0.553483	0.0323204	BACPER	PER_2024
R_bacteriap25	E_Promicromonosporaceae	-0.91509	0.0293198	BACPER	PER_2024
R_bacteriap25	E_Micromonosporaceae	-0.912677	0.0111051	BACPER	PER_2024
R_bacteriap25	E_Streptomycetaceae	-0.884962	0.0190893	BACPER	PER_2024
R_bacteriap25	E_Microscillaceae	-0.980667	0.0193332	BACPER	PER_2024
R_bacteriap25	E_Caldilineaceae	0.92974	0.00723137	BACPER	PER_2024
R_bacteriap25	E_JG30_KF_CM45	-0.899586	0.0146181	BACPER	PER_2024
R_bacteriap25	E_OM190	0.886114	0.0187165	BACPER	PER_2024
R_bacteriap25	E_Chthoniobacteraceae	-0.859567	0.0281975	BACPER	PER_2024
R_bacteriap25	E_DEV007	0.920257	0.00928499	BACPER	PER_2024
R_Haliangiaceae	E_SAR202_clade	0.760777	0.0470334	BACPER	PER_2024
R_Haliangiaceae	E_OM190	0.797041	0.0318451	BACPER	PER_2024
R_Haliangiaceae	E_Burkholderiaceae	0.867788	0.0113542	BACPER	PER_2024
R_Haliangiaceae	E_Puniceicoccaceae	0.770991	0.042424	BACPER	PER_2024
R_BIrii41	E_Vicinamibacterales	-0.981068	0.00311801	BACPER	PER_2024
R_BIrii41	E_Nocardioidaceae	0.880667	0.0485897	BACPER	PER_2024
R_BIrii41	E_Pirellulaceae	-0.879451	0.0493248	BACPER	PER_2024
R_BIrii41	E_Rubritaleaceae	-0.878929	0.0496415	BACPER	PER_2024
R_Polyangiaceae	E_Promicromonosporaceae	0.925185	0.0242875	BACPER	PER_2024
R_Sandaracinaceae	E_Vicinamibacteraceae	-0.980603	0.0193974	BACPER	PER_2024
R_WD2101_soil_group	E_Nocardioidaceae	0.6567	0.0391391	BACPER	PER_2024
R_WD2101_soil_group	E_Flavobacteriaceae	-0.902636	0.000349061	BACPER	PER_2024
R_WD2101_soil_group	E_SAR202_clade	-0.634951	0.0485658	BACPER	PER_2024
R_WD2101_soil_group	E_OM190	-0.665771	0.0356021	BACPER	PER_2024
R_WD2101_soil_group	E_Burkholderiaceae	-0.765427	0.00986982	BACPER	PER_2024
R_WD2101_soil_group	E_Chthoniobacteraceae	0.847641	0.00390324	BACPER	PER_2024
R_WD2101_soil_group	E_Other_Phylum	0.918602	0.000173931	BACPER	PER_2024
R_Gemmataceae	E_Vicinamibacteraceae	0.546859	0.0430021	BACPER	PER_2024
R_Gemmataceae	E_Flavobacteriaceae	-0.549378	0.0418596	BACPER	PER_2024
R_Gemmataceae	E_JG30_KF_CM45	0.826933	0.000907316	BACPER	PER_2024
R_Gemmataceae	E_SAR202_clade	-0.586669	0.0274317	BACPER	PER_2024
R_Gemmataceae	E_Phycisphaeraceae	-0.583499	0.0284876	BACPER	PER_2024
R_Gemmataceae	E_Gemmataceae	0.785367	0.000873123	BACPER	PER_2024
R_Gemmataceae	E_DEV007	-0.700725	0.00524633	BACPER	PER_2024
R_Pirellulaceae	E_JG30_KF_CM45	0.854217	0.00336743	BACPER	PER_2024
R_Pirellulaceae	E_Gemmataceae	0.922038	0.000146993	BACPER	PER_2024
R_Pirellulaceae	E_DEV007	-0.70444	0.0229414	BACPER	PER_2024
R_Rhizobiaceae	E_Vicinamibacterales	-0.618064	0.0140624	BACPER	PER_2024
R_Rhizobiaceae	E_Promicromonosporaceae	0.742906	0.00362048	BACPER	PER_2024
R_Rhizobiaceae	E_Nocardioidaceae	0.79573	0.000388336	BACPER	PER_2024
R_Rhizobiaceae	E_Flavobacteriaceae	-0.521075	0.0463936	BACPER	PER_2024
R_Rhizobiaceae	E_SAR202_clade	-0.717402	0.00260517	BACPER	PER_2024
R_Rhizobiaceae	E_OM190	-0.655435	0.00798773	BACPER	PER_2024
R_Rhizobiaceae	E_Phycisphaeraceae	-0.697526	0.00384131	BACPER	PER_2024
R_Rhizobiaceae	E_Pirellulaceae	-0.811596	0.000239197	BACPER	PER_2024
R_Rhizobiaceae	E_AEGEAN_169_marine_group	-0.645544	0.00934252	BACPER	PER_2024
R_Rhizobiaceae	E_Burkholderiaceae	-0.614112	0.0148701	BACPER	PER_2024
R_Rhizobiaceae	E_Pseudomonadaceae	0.647427	0.00907169	BACPER	PER_2024
R_Rhizobiaceae	E_Chthoniobacteraceae	0.853881	0.000408294	BACPER	PER_2024
R_Rhizobiaceae	E_Puniceicoccaceae	-0.667467	0.00655281	BACPER	PER_2024
R_Rhizobiaceae	E_Rubritaleaceae	-0.702123	0.00352081	BACPER	PER_2024
R_Comamonadaceae	E_Nocardioidaceae	0.532128	0.0411651	BACPER	PER_2024
R_Comamonadaceae	E_Flavobacteriaceae	-0.659889	0.00743043	BACPER	PER_2024
R_Comamonadaceae	E_SAR202_clade	-0.632095	0.0114657	BACPER	PER_2024
R_Comamonadaceae	E_OM190	-0.66245	0.00712413	BACPER	PER_2024
R_Comamonadaceae	E_Phycisphaeraceae	-0.804296	0.000300535	BACPER	PER_2024
R_Comamonadaceae	E_Pla3_lineage	-0.55871	0.0303923	BACPER	PER_2024
R_Comamonadaceae	E_Pirellulaceae	-0.521146	0.0463589	BACPER	PER_2024
R_Comamonadaceae	E_AEGEAN_169_marine_group	-0.774671	0.000695627	BACPER	PER_2024
R_Comamonadaceae	E_Chthoniobacteraceae	0.835302	0.000718785	BACPER	PER_2024
R_Comamonadaceae	E_Puniceicoccaceae	-0.693686	0.00412654	BACPER	PER_2024
R_Comamonadaceae	E_DEV007	-0.681474	0.00514697	BACPER	PER_2024
R_Enterobacteriaceae	E_Promicromonosporaceae	0.685424	0.00971457	BACPER	PER_2024
R_Enterobacteriaceae	E_Rubritaleaceae	-0.522752	0.0455707	BACPER	PER_2024
R_Erwiniaceae	E_Promicromonosporaceae	0.773542	0.0144643	BACPER	PER_2024
R_Erwiniaceae	E_Burkholderiaceae	-0.638824	0.0467869	BACPER	PER_2024
R_Erwiniaceae	E_Chthoniobacteraceae	0.679941	0.0438917	BACPER	PER_2024
R_Erwiniaceae	E_Other_Phylum	0.67608	0.0318529	BACPER	PER_2024
R_Pseudomonadaceae	E_Vicinamibacteraceae	-0.555831	0.0314434	BACPER	PER_2024
R_Pseudomonadaceae	E_Promicromonosporaceae	0.747658	0.00330033	BACPER	PER_2024
R_Pseudomonadaceae	E_SAR202_clade	-0.521069	0.0463967	BACPER	PER_2024
R_Pseudomonadaceae	E_Pirellulaceae	-0.635439	0.0109058	BACPER	PER_2024
R_Pseudomonadaceae	E_Pseudomonadaceae	0.977613	3.50774e-10	BACPER	PER_2024
R_Pseudomonadaceae	E_Rubritaleaceae	-0.777503	0.000645477	BACPER	PER_2024
R_Chthoniobacteraceae	E_Vicinamibacterales	-0.622073	0.0409887	BACPER	PER_2024
R_Chthoniobacteraceae	E_Microbacteriaceae	0.685908	0.0197947	BACPER	PER_2024
R_Chthoniobacteraceae	E_Nocardioidaceae	0.756196	0.00708269	BACPER	PER_2024
R_Chthoniobacteraceae	E_Flavobacteriaceae	-0.633983	0.0361958	BACPER	PER_2024
R_Chthoniobacteraceae	E_SAR202_clade	-0.73303	0.0102728	BACPER	PER_2024
R_Chthoniobacteraceae	E_OM190	-0.706302	0.0151226	BACPER	PER_2024
R_Chthoniobacteraceae	E_Phycisphaeraceae	-0.703851	0.0156371	BACPER	PER_2024
R_Chthoniobacteraceae	E_Pirellulaceae	-0.66125	0.0267198	BACPER	PER_2024
R_Chthoniobacteraceae	E_AEGEAN_169_marine_group	-0.703131	0.0157908	BACPER	PER_2024
R_Chthoniobacteraceae	E_Chthoniobacteraceae	0.929065	0.000101619	BACPER	PER_2024
R_Chthoniobacteraceae	E_Puniceicoccaceae	-0.635131	0.0357554	BACPER	PER_2024
R_Chthoniobacteraceae	E_DEV007	-0.728935	0.0109297	BACPER	PER_2024
R_Chthoniobacteraceae	E_Other_Phylum	0.644977	0.0321318	BACPER	PER_2024
R_Xiphinematobacteraceae	E_Nocardioidaceae	0.982734	0.0172659	BACPER	PER_2024
R_Xiphinematobacteraceae	E_Chthoniobacteraceae	0.977388	0.0226117	BACPER	PER_2024
R_Xiphinematobacteraceae	E_Puniceicoccaceae	-0.966173	0.0338274	BACPER	PER_2024
R_Pedosphaeraceae	E_JG30_KF_CM45	0.826124	0.0427211	BACPER	PER_2024
R_Pedosphaeraceae	E_Pseudomonadaceae	0.763308	0.0458672	BACPER	PER_2024
R_Opitutaceae	E_Vicinamibacteraceae	0.729781	0.0398706	BACPER	PER_2024
R_Opitutaceae	E_JG30_KF_CM45	0.728252	0.0405	BACPER	PER_2024
R_Opitutaceae	E_Gemmataceae	0.873089	0.0046361	BACPER	PER_2024
R_Akkermansiaceae	E_Vicinamibacterales	0.616481	0.0143819	BACPER	PER_2024
R_Akkermansiaceae	E_Promicromonosporaceae	-0.590962	0.0334301	BACPER	PER_2024
R_Akkermansiaceae	E_Nocardioidaceae	-0.675071	0.00575641	BACPER	PER_2024
R_Akkermansiaceae	E_Flavobacteriaceae	0.58219	0.0227801	BACPER	PER_2024
R_Akkermansiaceae	E_SAR202_clade	0.801801	0.00032423	BACPER	PER_2024
R_Akkermansiaceae	E_OM190	0.67345	0.00591944	BACPER	PER_2024
R_Akkermansiaceae	E_Phycisphaeraceae	0.771595	0.000753628	BACPER	PER_2024
R_Akkermansiaceae	E_Pla3_lineage	0.568115	0.0271428	BACPER	PER_2024
R_Akkermansiaceae	E_Pirellulaceae	0.609375	0.015885	BACPER	PER_2024
R_Akkermansiaceae	E_AEGEAN_169_marine_group	0.748771	0.0013181	BACPER	PER_2024
R_Akkermansiaceae	E_Burkholderiaceae	0.594666	0.0193792	BACPER	PER_2024
R_Akkermansiaceae	E_Chthoniobacteraceae	-0.653378	0.0212191	BACPER	PER_2024
R_Akkermansiaceae	E_Puniceicoccaceae	0.701011	0.00359628	BACPER	PER_2024
R_Akkermansiaceae	E_DEV007	0.575209	0.0248714	BACPER	PER_2024
R_Akkermansiaceae	E_Rubritaleaceae	0.812245	0.000234284	BACPER	PER_2024
R_Verrucomicrobiaceae	E_Vicinamibacteraceae	0.888503	0.0179544	BACPER	PER_2024
R_Verrucomicrobiaceae	E_Pla3_lineage	-0.881257	0.0203126	BACPER	PER_2024
R_Other_Family	E_Flavobacteriaceae	-0.675553	0.00570863	BACPER	PER_2024
R_Other_Family	E_SAR202_clade	-0.768425	0.000817454	BACPER	PER_2024
R_Other_Family	E_Phycisphaeraceae	-0.550185	0.0335836	BACPER	PER_2024
R_Other_Family	E_Gemmataceae	0.523618	0.0451495	BACPER	PER_2024
R_Other_Family	E_Burkholderiaceae	-0.572693	0.02566	BACPER	PER_2024
R_Other_Family	E_Puniceicoccaceae	-0.594984	0.0192978	BACPER	PER_2024
R_Other_Family	E_Rubritaleaceae	-0.581792	0.0228956	BACPER	PER_2024
R_Other_Family	E_Other_Phylum	0.588347	0.0210491	BACPER	PER_2024
R_Vicinamibacteraceae	E_Nocardioidaceae	0.950717	0.0492829	PAEPER	PER_2024
R_Vicinamibacteraceae	E_Bacillaceae	0.978591	0.0214088	PAEPER	PER_2024
R_Micrococcaceae	E_Micromonosporaceae	0.904168	0.0350959	PAEPER	PER_2024
R_Micrococcaceae	E_Nocardioidaceae	0.971097	0.00587288	PAEPER	PER_2024
R_Micrococcaceae	E_OM190	-0.913735	0.0300182	PAEPER	PER_2024
R_Micrococcaceae	E_Chthoniobacteraceae	0.999018	0.0282199	PAEPER	PER_2024
R_Nocardioidaceae	E_Nocardioidaceae	0.959974	0.00955476	PAEPER	PER_2024
R_Nocardioidaceae	E_Roseiflexaceae	0.894678	0.0403769	PAEPER	PER_2024
R_Streptomycetaceae	E_Microbacteriaceae	0.887959	0.0181266	PAEPER	PER_2024
R_Streptomycetaceae	E_Micromonosporaceae	0.824759	0.0433732	PAEPER	PER_2024
R_Streptomycetaceae	E_Nocardioidaceae	0.889892	0.0175181	PAEPER	PER_2024
R_Streptomycetaceae	E_Streptomycetaceae	0.885716	0.0188448	PAEPER	PER_2024
R_Streptomycetaceae	E_Roseiflexaceae	0.817104	0.0471175	PAEPER	PER_2024
R_Streptomycetaceae	E_JG30_KF_CM45	0.983782	0.00247334	PAEPER	PER_2024
R_Streptomycetaceae	E_OM190	-0.934847	0.00622911	PAEPER	PER_2024
R_f__67-14	E_Nocardioidaceae	0.930785	0.0216309	PAEPER	PER_2024
R_f__67-14	E_Roseiflexaceae	0.945392	0.0151924	PAEPER	PER_2024
R_f__67-14	E_Bacillaceae	0.928117	0.022884	PAEPER	PER_2024
R_f__67-14	E_AEGEAN_169_marine_group	-0.909557	0.0322042	PAEPER	PER_2024
R_Bacteroidaceae	E_Vicinamibacterales	0.889458	0.017654	PAEPER	PER_2024
R_Bacteroidaceae	E_Pirellulaceae	0.818628	0.0463607	PAEPER	PER_2024
R_Bacteroidaceae	E_Chthoniobacteraceae	-0.975096	0.0249036	PAEPER	PER_2024
R_Prevotellaceae	E_Nocardioidaceae	-0.840699	0.0360441	PAEPER	PER_2024
R_Prevotellaceae	E_Burkholderiaceae	0.886879	0.0184709	PAEPER	PER_2024
R_Rikenellaceae	E_Roseiflexaceae	-0.916022	0.0102823	PAEPER	PER_2024
R_Rikenellaceae	E_SAR202_clade	0.825205	0.0431598	PAEPER	PER_2024
R_Rikenellaceae	E_Phycisphaeraceae	0.881736	0.0201525	PAEPER	PER_2024
R_Rikenellaceae	E_AEGEAN_169_marine_group	0.887397	0.0183054	PAEPER	PER_2024
R_Rikenellaceae	E_Other_Phylum	-0.831431	0.0402285	PAEPER	PER_2024
R_Tannerellaceae	E_Blastocatellaceae	0.998415	0.035851	PAEPER	PER_2024
R_Tannerellaceae	E_Vicinamibacterales	0.92562	0.0080928	PAEPER	PER_2024
R_Tannerellaceae	E_Nocardioidaceae	-0.947563	0.00405244	PAEPER	PER_2024
R_Tannerellaceae	E_Flavobacteriaceae	0.929106	0.00736087	PAEPER	PER_2024
R_Tannerellaceae	E_Caldilineaceae	0.984835	0.0151651	PAEPER	PER_2024
R_Tannerellaceae	E_Roseiflexaceae	-0.90625	0.0127715	PAEPER	PER_2024
R_Tannerellaceae	E_Phycisphaeraceae	0.824717	0.0433936	PAEPER	PER_2024
R_Tannerellaceae	E_Pirellulaceae	0.81301	0.0491788	PAEPER	PER_2024
R_Tannerellaceae	E_Puniceicoccaceae	0.871762	0.0236131	PAEPER	PER_2024
R_Chitinophagaceae	E_Nocardioidaceae	-0.991464	0.00853587	PAEPER	PER_2024
R_Chitinophagaceae	E_type_III	0.999456	0.0209954	PAEPER	PER_2024
R_Chitinophagaceae	E_Chthoniobacteraceae	-0.987597	0.0124031	PAEPER	PER_2024
R_Caldilineaceae	E_Flavobacteriaceae	-0.999424	0.0216124	PAEPER	PER_2024
R_Caldilineaceae	E_Roseiflexaceae	0.997949	0.0407833	PAEPER	PER_2024
R_Caldilineaceae	E_AEGEAN_169_marine_group	-1	0	PAEPER	PER_2024
R_Roseiflexaceae	E_Roseiflexaceae	0.9923	0.00770049	PAEPER	PER_2024
R_Roseiflexaceae	E_OM190	-0.951223	0.0487774	PAEPER	PER_2024
R_Roseiflexaceae	E_Pla3_lineage	-0.967192	0.0328083	PAEPER	PER_2024
R_Roseiflexaceae	E_Rubritaleaceae	-0.956203	0.0437972	PAEPER	PER_2024
R_JG30-KF-CM45	E_Bacillaceae	0.957207	0.0427926	PAEPER	PER_2024
R_Bacillaceae	E_Bacillaceae	0.994316	0.00568442	PAEPER	PER_2024
R_Christensenellaceae	E_Nocardioidaceae	-0.863126	0.0268195	PAEPER	PER_2024
R_Christensenellaceae	E_Flavobacteriaceae	0.900388	0.0143897	PAEPER	PER_2024
R_Christensenellaceae	E_Caldilineaceae	0.963787	0.0362133	PAEPER	PER_2024
R_Christensenellaceae	E_Roseiflexaceae	-0.902404	0.0138227	PAEPER	PER_2024
R_Christensenellaceae	E_Bacillaceae	-0.898084	0.015051	PAEPER	PER_2024
R_Clostridia_UCG-014	E_Nocardioidaceae	-0.905688	0.0129226	PAEPER	PER_2024
R_Clostridia_UCG-014	E_Caldilineaceae	0.964265	0.0357349	PAEPER	PER_2024
R_Clostridia_UCG-014	E_Roseiflexaceae	-0.989617	0.000161142	PAEPER	PER_2024
R_Clostridia_UCG-014	E_OM190	0.92357	0.00853902	PAEPER	PER_2024
R_Clostridia_UCG-014	E_Phycisphaeraceae	0.908972	0.0120519	PAEPER	PER_2024
R_Clostridia_UCG-014	E_Pla3_lineage	0.831039	0.0404101	PAEPER	PER_2024
R_Clostridia_UCG-014	E_AEGEAN_169_marine_group	0.926609	0.00788175	PAEPER	PER_2024
R_Clostridia_UCG-014	E_Puniceicoccaceae	0.816229	0.0475546	PAEPER	PER_2024
R_Clostridia_UCG-014	E_Other_Phylum	-0.858098	0.0287755	PAEPER	PER_2024
R_Lachnospiraceae	E_Gemmataceae	0.85294	0.0308497	PAEPER	PER_2024
R_Ruminococcaceae	E_Microscillaceae	-0.922538	0.0255774	PAEPER	PER_2024
R_Haliangiaceae	E_Micromonosporaceae	0.997496	0.0450626	PAEPER	PER_2024
R_WD2101_soil_group	E_Nocardioidaceae	0.997842	0.0418277	PAEPER	PER_2024
R_Gemmataceae	E_SAR202_clade	-0.811683	0.049856	PAEPER	PER_2024
R_Gemmataceae	E_type_III	-0.987584	0.0124155	PAEPER	PER_2024
R_Gemmataceae	E_Lactobacillaceae	0.908703	0.0121223	PAEPER	PER_2024
R_Pirellulaceae	E_Vicinamibacterales	-0.985091	0.00218037	PAEPER	PER_2024
R_Pirellulaceae	E_Microbacteriaceae	0.986087	0.00196588	PAEPER	PER_2024
R_Pirellulaceae	E_Flavobacteriaceae	-0.92278	0.0254583	PAEPER	PER_2024
R_Pirellulaceae	E_JG30_KF_CM45	0.993367	0.00663301	PAEPER	PER_2024
R_Rhizobiaceae	E_Pseudomonadaceae	0.891495	0.0170212	PAEPER	PER_2024
R_Erwiniaceae	E_Bacillaceae	0.908234	0.012245	PAEPER	PER_2024
R_Pseudomonadaceae	E_Gemmataceae	-0.87501	0.0224573	PAEPER	PER_2024
R_Pseudomonadaceae	E_Pseudomonadaceae	0.826184	0.0426923	PAEPER	PER_2024
R_Chthoniobacteraceae	E_Microbacteriaceae	0.976693	0.0233066	PAEPER	PER_2024
R_Chthoniobacteraceae	E_JG30_KF_CM45	0.992776	0.00722391	PAEPER	PER_2024
R_Pedosphaeraceae	E_Microscillaceae	0.955458	0.0445421	PAEPER	PER_2024
R_Pedosphaeraceae	E_Lactobacillaceae	0.990179	0.00982135	PAEPER	PER_2024
R_Other_Family	E_Lactobacillaceae	0.842438	0.0352828	PAEPER	PER_2024
R_Pyrinomonadaceae	E_Pla3_lineage	-0.998625	0.0333832	PSEPER	PER_2024
R_Nocardioidaceae	E_AEGEAN_169_marine_group	-0.999165	0.0260225	PSEPER	PER_2024
R_Streptomycetaceae	E_Promicromonosporaceae	0.99923	0.0249844	PSEPER	PER_2024
R_Streptomycetaceae	E_Flavobacteriaceae	-0.9994	0.0220519	PSEPER	PER_2024
R_Streptomycetaceae	E_Phycisphaeraceae	-0.999982	0.00386119	PSEPER	PER_2024
R_Prevotellaceae	E_Streptomycetaceae	-0.999995	0.00203451	PSEPER	PER_2024
R_Chitinophagaceae	E_Bacillaceae	0.998625	0.0333832	PSEPER	PER_2024
R_Roseiflexaceae	E_AEGEAN_169_marine_group	-0.997865	0.0416028	PSEPER	PER_2024
R_Roseiflexaceae	E_Chthoniobacteraceae	0.999673	0.0162718	PSEPER	PER_2024
R_Christensenellaceae	E_Micromonosporaceae	-0.99974	0.0145061	PSEPER	PER_2024
R_Christensenellaceae	E_Streptomycetaceae	-0.99753	0.0447543	PSEPER	PER_2024
R_Christensenellaceae	E_Puniceicoccaceae	0.999881	0.00983395	PSEPER	PER_2024
R_Lachnospiraceae	E_AEGEAN_169_marine_group	0.999852	0.0109593	PSEPER	PER_2024
R_Lachnospiraceae	E_Chthoniobacteraceae	-0.997286	0.0469153	PSEPER	PER_2024
R_Ruminococcaceae	E_Pirellulaceae	0.997893	0.0413295	PSEPER	PER_2024
R_Gemmataceae	E_Blastocatellaceae	-0.999819	0.0121157	PSEPER	PER_2024
R_Gemmataceae	E_Rubritaleaceae	-0.999819	0.0121157	PSEPER	PER_2024
R_Comamonadaceae	E_Nocardioidaceae	0.999827	0.0118552	PSEPER	PER_2024
R_Comamonadaceae	E_Gemmataceae	0.999827	0.0118552	PSEPER	PER_2024
R_Comamonadaceae	E_Pirellulaceae	-0.998618	0.0334676	PSEPER	PER_2024
R_Pseudomonadaceae	E_Promicromonosporaceae	-0.998387	0.0361649	PSEPER	PER_2024
R_Pseudomonadaceae	E_Flavobacteriaceae	0.999854	0.0108715	PSEPER	PER_2024
R_Pseudomonadaceae	E_Phycisphaeraceae	0.999934	0.00731923	PSEPER	PER_2024
R_Chthoniobacteraceae	E_Microscillaceae	0.997176	0.0478513	PSEPER	PER_2024
R_Chthoniobacteraceae	E_JG30_KF_CM45	0.997176	0.0478513	PSEPER	PER_2024
R_Chthoniobacteraceae	E_SAR202_clade	-0.999975	0.00453761	PSEPER	PER_2024
R_Chthoniobacteraceae	E_Pseudomonadaceae	-0.998766	0.0316358	PSEPER	PER_2024
R_Akkermansiaceae	E_Burkholderiaceae	0.999988	0.00307145	PSEPER	PER_2024
R_Other_Family	E_Promicromonosporaceae	0.99967	0.0163643	PSEPER	PER_2024
R_Other_Family	E_Flavobacteriaceae	-0.99884	0.030672	PSEPER	PER_2024
R_Other_Family	E_Phycisphaeraceae	-0.999808	0.0124813	PSEPER	PER_2024

## Sheet: Node and Degree
node	degree	group	dataset
R_Micrococcaceae	1	Rhizosphere	LST_2023
E_Micromonosporaceae	6	Endosphere	LST_2023
R_Nocardioidaceae	2	Rhizosphere	LST_2023
R_f__67-14	3	Rhizosphere	LST_2023
E_Comamonadaceae	12	Endosphere	LST_2023
R_Chitinophagaceae	1	Rhizosphere	LST_2023
R_AKIW781	3	Rhizosphere	LST_2023
E_Rhizobiaceae	6	Endosphere	LST_2023
E_Pseudomonadaceae	3	Endosphere	LST_2023
R_JG30-KF-CM45	1	Rhizosphere	LST_2023
R_S085	2	Rhizosphere	LST_2023
E_Nocardioidaceae	3	Endosphere	LST_2023
E_Other_Family	6	Endosphere	LST_2023
R_Bacillaceae	1	Rhizosphere	LST_2023
E_Oxalobacteraceae	10	Endosphere	LST_2023
R_Anaeromyxobacteraceae	3	Rhizosphere	LST_2023
R_Haliangiaceae	6	Rhizosphere	LST_2023
R_BIrii41	3	Rhizosphere	LST_2023
E_Lactobacillaceae	6	Endosphere	LST_2023
R_Sandaracinaceae	5	Rhizosphere	LST_2023
R_Gemmataceae	1	Rhizosphere	LST_2023
R_Erwiniaceae	4	Rhizosphere	LST_2023
R_Pseudomonadaceae	4	Rhizosphere	LST_2023
R_Other_Family	3	Rhizosphere	LST_2023
R_Bryobacteraceae	1	Rhizosphere	LST_2023
R_Streptomycetaceae	1	Rhizosphere	LST_2023
R_Caldilineaceae	1	Rhizosphere	LST_2023
E_Promicromonosporaceae	6	Endosphere	LST_2023
R_Lachnospiraceae	1	Rhizosphere	LST_2023
R_Oscillospirales	1	Rhizosphere	LST_2023
R_bacteriap25	2	Rhizosphere	LST_2023
E_Peptostreptococcaceae	3	Endosphere	LST_2023
R_Myxococcaceae	2	Rhizosphere	LST_2023
R_Polyangiaceae	4	Rhizosphere	LST_2023
E_Streptomycetaceae	3	Endosphere	LST_2023
E_Pseudonocardiaceae	2	Endosphere	LST_2023
R_Rhizobiaceae	1	Rhizosphere	LST_2023
R_Enterobacteriaceae	3	Rhizosphere	LST_2023
E_Bacillaceae	5	Endosphere	LST_2023
E_Erwiniaceae	7	Endosphere	LST_2023
R_Xiphinematobacteraceae	2	Rhizosphere	LST_2023
R_Pedosphaeraceae	1	Rhizosphere	LST_2023
R_Opitutaceae	1	Rhizosphere	LST_2023
R_Vicinamibacteraceae	1	Rhizosphere	LST_2023
R_KD4-96	2	Rhizosphere	LST_2023
R_Paenibacillaceae	4	Rhizosphere	LST_2023
R_Pirellulaceae	1	Rhizosphere	LST_2023
R_Comamonadaceae	1	Rhizosphere	LST_2023
R_Verrucomicrobiaceae	2	Rhizosphere	LST_2023
R_Blastocatellaceae	1	Rhizosphere	LST_2023
R_TK10	2	Rhizosphere	LST_2023
R_Blastocatellaceae	5	Rhizosphere	LST_2024
E_Blastocatellaceae	8	Endosphere	LST_2024
E_Promicromonosporaceae	20	Endosphere	LST_2024
R_Pyrinomonadaceae	4	Rhizosphere	LST_2024
E_Flavobacteriaceae	10	Endosphere	LST_2024
R_Micrococcaceae	10	Rhizosphere	LST_2024
E_Microbacteriaceae	17	Endosphere	LST_2024
E_SAR202_clade	11	Endosphere	LST_2024
E_Burkholderiaceae	22	Endosphere	LST_2024
R_Nocardioidaceae	19	Rhizosphere	LST_2024
E_Vicinamibacterales	14	Endosphere	LST_2024
E_Nocardioidaceae	20	Endosphere	LST_2024
E_OM190	12	Endosphere	LST_2024
E_Phycisphaeraceae	22	Endosphere	LST_2024
E_Pirellulaceae	19	Endosphere	LST_2024
E_Pseudomonadaceae	17	Endosphere	LST_2024
E_Other_Phylum	16	Endosphere	LST_2024
R_Streptomycetaceae	10	Rhizosphere	LST_2024
R_f__67-14	4	Rhizosphere	LST_2024
E_Gemmataceae	12	Endosphere	LST_2024
R_Bacteroidaceae	15	Rhizosphere	LST_2024
E_Chthoniobacteraceae	14	Endosphere	LST_2024
R_Muribaculaceae	13	Rhizosphere	LST_2024
R_Prevotellaceae	13	Rhizosphere	LST_2024
R_Rikenellaceae	12	Rhizosphere	LST_2024
R_Chitinophagaceae	9	Rhizosphere	LST_2024
E_JG30_KF_CM45	6	Endosphere	LST_2024
R_Roseiflexaceae	10	Rhizosphere	LST_2024
E_Streptomycetaceae	13	Endosphere	LST_2024
R_S085	4	Rhizosphere	LST_2024
E_Microscillaceae	15	Endosphere	LST_2024
R_TK10	1	Rhizosphere	LST_2024
E_Bacillaceae	8	Endosphere	LST_2024
R_Bacillaceae	8	Rhizosphere	LST_2024
R_Paenibacillaceae	9	Rhizosphere	LST_2024
E_Rubritaleaceae	7	Endosphere	LST_2024
R_Christensenellaceae	15	Rhizosphere	LST_2024
R_Clostridia_UCG-014	10	Rhizosphere	LST_2024
R_Lachnospiraceae	15	Rhizosphere	LST_2024
R_Oscillospirales	12	Rhizosphere	LST_2024
E_Puniceicoccaceae	16	Endosphere	LST_2024
R_Ruminococcaceae	18	Rhizosphere	LST_2024
E_AEGEAN_169_marine_group	19	Endosphere	LST_2024
R_BIrii41	3	Rhizosphere	LST_2024
R_Polyangiaceae	6	Rhizosphere	LST_2024
E_DEV007	12	Endosphere	LST_2024
R_WD2101_soil_group	6	Rhizosphere	LST_2024
R_Pirellulaceae	7	Rhizosphere	LST_2024
E_Vicinamibacteraceae	5	Endosphere	LST_2024
R_Rhizobiaceae	19	Rhizosphere	LST_2024
R_Comamonadaceae	15	Rhizosphere	LST_2024
R_Enterobacteriaceae	5	Rhizosphere	LST_2024
E_Caldilineaceae	8	Endosphere	LST_2024
R_Erwiniaceae	9	Rhizosphere	LST_2024
R_Pseudomonadaceae	18	Rhizosphere	LST_2024
R_Chthoniobacteraceae	6	Rhizosphere	LST_2024
R_Pedosphaeraceae	13	Rhizosphere	LST_2024
E_Micromonosporaceae	19	Endosphere	LST_2024
R_Akkermansiaceae	15	Rhizosphere	LST_2024
R_Verrucomicrobiaceae	10	Rhizosphere	LST_2024
R_Other_Family	10	Rhizosphere	LST_2024
E_type_III	11	Endosphere	LST_2024
R_Vicinamibacteraceae	6	Rhizosphere	LST_2024
E_Roseiflexaceae	13	Endosphere	LST_2024
E_Pla3_lineage	13	Endosphere	LST_2024
R_Tannerellaceae	11	Rhizosphere	LST_2024
R_AKIW781	1	Rhizosphere	LST_2024
R_JG30-KF-CM45	1	Rhizosphere	LST_2024
R_KD4-96	2	Rhizosphere	LST_2024
R_Myxococcaceae	7	Rhizosphere	LST_2024
R_Haliangiaceae	1	Rhizosphere	LST_2024
R_Sandaracinaceae	1	Rhizosphere	LST_2024
R_Opitutaceae	2	Rhizosphere	LST_2024
E_Lactobacillaceae	1	Endosphere	LST_2024
R_Caldilineaceae	2	Rhizosphere	LST_2024
R_Gemmataceae	8	Rhizosphere	LST_2024
R_Bryobacteraceae	3	Rhizosphere	PER_2023
E_Erwiniaceae	14	Endosphere	PER_2023
R_Nocardioidaceae	5	Rhizosphere	PER_2023
E_Promicromonosporaceae	2	Endosphere	PER_2023
E_Pseudonocardiaceae	6	Endosphere	PER_2023
R_Caldilineaceae	2	Rhizosphere	PER_2023
E_Streptomycetaceae	6	Endosphere	PER_2023
R_Roseiflexaceae	3	Rhizosphere	PER_2023
R_AKIW781	2	Rhizosphere	PER_2023
E_Comamonadaceae	12	Endosphere	PER_2023
R_S085	2	Rhizosphere	PER_2023
E_Nocardioidaceae	2	Endosphere	PER_2023
R_Paenibacillaceae	3	Rhizosphere	PER_2023
R_Pirellulaceae	2	Rhizosphere	PER_2023
E_Pseudomonadaceae	8	Endosphere	PER_2023
R_Rhizobiaceae	5	Rhizosphere	PER_2023
R_Comamonadaceae	3	Rhizosphere	PER_2023
E_Rhizobiaceae	5	Endosphere	PER_2023
E_Oxalobacteraceae	10	Endosphere	PER_2023
R_Enterobacteriaceae	1	Rhizosphere	PER_2023
R_Erwiniaceae	4	Rhizosphere	PER_2023
E_Other_Family	9	Endosphere	PER_2023
R_Chthoniobacteraceae	3	Rhizosphere	PER_2023
R_Other_Family	7	Rhizosphere	PER_2023
E_Lactobacillaceae	12	Endosphere	PER_2023
R_Blastocatellaceae	2	Rhizosphere	PER_2023
R_Vicinamibacteraceae	2	Rhizosphere	PER_2023
R_Micrococcaceae	3	Rhizosphere	PER_2023
E_Micromonosporaceae	12	Endosphere	PER_2023
E_Peptostreptococcaceae	5	Endosphere	PER_2023
R_Streptomycetaceae	6	Rhizosphere	PER_2023
R_f__67-14	3	Rhizosphere	PER_2023
R_KD4-96	2	Rhizosphere	PER_2023
R_TK10	1	Rhizosphere	PER_2023
R_Bacillaceae	1	Rhizosphere	PER_2023
R_Lachnospiraceae	2	Rhizosphere	PER_2023
R_bacteriap25	4	Rhizosphere	PER_2023
R_Anaeromyxobacteraceae	2	Rhizosphere	PER_2023
E_Bacillaceae	3	Endosphere	PER_2023
R_Myxococcaceae	4	Rhizosphere	PER_2023
R_Haliangiaceae	5	Rhizosphere	PER_2023
R_Polyangiaceae	3	Rhizosphere	PER_2023
R_Sandaracinaceae	1	Rhizosphere	PER_2023
R_Gemmataceae	2	Rhizosphere	PER_2023
R_Pedosphaeraceae	3	Rhizosphere	PER_2023
R_Verrucomicrobiaceae	2	Rhizosphere	PER_2023
R_Chitinophagaceae	1	Rhizosphere	PER_2023
R_JG30-KF-CM45	1	Rhizosphere	PER_2023
R_Pseudomonadaceae	1	Rhizosphere	PER_2023
R_Pyrinomonadaceae	2	Rhizosphere	PER_2023
R_BIrii41	4	Rhizosphere	PER_2023
R_WD2101_soil_group	2	Rhizosphere	PER_2023
R_Xiphinematobacteraceae	1	Rhizosphere	PER_2023
R_Opitutaceae	1	Rhizosphere	PER_2023
R_Blastocatellaceae	3	Rhizosphere	PER_2024
E_Blastocatellaceae	10	Endosphere	PER_2024
E_Phycisphaeraceae	24	Endosphere	PER_2024
R_Pyrinomonadaceae	11	Rhizosphere	PER_2024
E_Nocardioidaceae	26	Endosphere	PER_2024
E_Puniceicoccaceae	22	Endosphere	PER_2024
E_Other_Phylum	24	Endosphere	PER_2024
R_Vicinamibacteraceae	10	Rhizosphere	PER_2024
E_OM190	26	Endosphere	PER_2024
R_Micrococcaceae	9	Rhizosphere	PER_2024
E_Pirellulaceae	24	Endosphere	PER_2024
E_Pseudomonadaceae	13	Endosphere	PER_2024
R_Nocardioidaceae	16	Rhizosphere	PER_2024
R_Streptomycetaceae	18	Rhizosphere	PER_2024
R_Bacteroidaceae	17	Rhizosphere	PER_2024
R_Muribaculaceae	13	Rhizosphere	PER_2024
R_Prevotellaceae	17	Rhizosphere	PER_2024
E_Promicromonosporaceae	19	Endosphere	PER_2024
R_Rikenellaceae	17	Rhizosphere	PER_2024
R_Tannerellaceae	18	Rhizosphere	PER_2024
E_Vicinamibacterales	17	Endosphere	PER_2024
E_Lactobacillaceae	5	Endosphere	PER_2024
R_AKIW781	6	Rhizosphere	PER_2024
R_JG30-KF-CM45	7	Rhizosphere	PER_2024
R_Bacillaceae	6	Rhizosphere	PER_2024
E_Micromonosporaceae	14	Endosphere	PER_2024
E_Gemmataceae	15	Endosphere	PER_2024
R_Paenibacillaceae	5	Rhizosphere	PER_2024
E_Burkholderiaceae	26	Endosphere	PER_2024
E_Rubritaleaceae	26	Endosphere	PER_2024
R_Clostridia_UCG-014	21	Rhizosphere	PER_2024
R_Lachnospiraceae	17	Rhizosphere	PER_2024
R_Oscillospirales	15	Rhizosphere	PER_2024
R_WD2101_soil_group	14	Rhizosphere	PER_2024
E_Vicinamibacteraceae	16	Endosphere	PER_2024
E_Microscillaceae	23	Endosphere	PER_2024
E_type_III	4	Endosphere	PER_2024
R_Gemmataceae	15	Rhizosphere	PER_2024
R_Pirellulaceae	8	Rhizosphere	PER_2024
E_Flavobacteriaceae	19	Endosphere	PER_2024
E_Roseiflexaceae	25	Endosphere	PER_2024
R_Rhizobiaceae	17	Rhizosphere	PER_2024
R_Comamonadaceae	17	Rhizosphere	PER_2024
E_JG30_KF_CM45	11	Endosphere	PER_2024
R_Enterobacteriaceae	7	Rhizosphere	PER_2024
R_Chthoniobacteraceae	18	Rhizosphere	PER_2024
E_AEGEAN_169_marine_group	19	Endosphere	PER_2024
R_Xiphinematobacteraceae	4	Rhizosphere	PER_2024
R_Pedosphaeraceae	8	Rhizosphere	PER_2024
E_Bacillaceae	13	Endosphere	PER_2024
R_Other_Family	16	Rhizosphere	PER_2024
E_Chthoniobacteraceae	20	Endosphere	PER_2024
E_Streptomycetaceae	6	Endosphere	PER_2024
R_f__67-14	7	Rhizosphere	PER_2024
E_SAR202_clade	21	Endosphere	PER_2024
R_Chitinophagaceae	8	Rhizosphere	PER_2024
R_Caldilineaceae	5	Rhizosphere	PER_2024
R_Roseiflexaceae	15	Rhizosphere	PER_2024
R_S085	2	Rhizosphere	PER_2024
E_Pla3_lineage	11	Endosphere	PER_2024
R_KD4-96	2	Rhizosphere	PER_2024
E_DEV007	13	Endosphere	PER_2024
R_Christensenellaceae	22	Rhizosphere	PER_2024
R_Ruminococcaceae	17	Rhizosphere	PER_2024
R_Myxococcaceae	1	Rhizosphere	PER_2024
R_Haliangiaceae	9	Rhizosphere	PER_2024
R_Polyangiaceae	3	Rhizosphere	PER_2024
R_Sandaracinaceae	3	Rhizosphere	PER_2024
E_Microbacteriaceae	8	Endosphere	PER_2024
R_Pseudomonadaceae	12	Rhizosphere	PER_2024
R_Opitutaceae	6	Rhizosphere	PER_2024
R_Akkermansiaceae	18	Rhizosphere	PER_2024
R_Verrucomicrobiaceae	8	Rhizosphere	PER_2024
E_Caldilineaceae	8	Endosphere	PER_2024
R_TK10	2	Rhizosphere	PER_2024
R_bacteriap25	9	Rhizosphere	PER_2024
R_BIrii41	4	Rhizosphere	PER_2024
R_Erwiniaceae	5	Rhizosphere	PER_2024
