# Supplementary material for: PGPB administration influences the cross-talk and interactions of rhizosphere and endophyte microbial communities in sunflower
Source: Curr Res Microb Sci. 2025 Sep 25;9:100478. doi: 10.1016/j.crmicr.2025.100478 (PMC12554124; doi:10.1016/j.crmicr.2025.100478)
Supplement: Supplementary file 2 [file mmc2.xlsx]

## Sheet: Families varying under PGPB
Families varying under PGPB treatments
Lachnospiraceae
Micrococcaceae
Comamonadaceae
Bacillaceae
Chitinophagaceae
Prevotellaceae
Streptomycetaceae
Burkholderiaceae
Xanthomonadaceae
Haliangiaceae
Gemmataceae
Oscillospiraceae
Paenibacillaceae
Pseudomonadaceae
Rhodanobacteraceae
Sphingomonadaceae
Enterobacteriaceae
Rhizobiaceae
Vicinamibacteraceae
Microscillaceae
Moraxellaceae
Flavobacteriaceae
Bacteroidaceae
Erythrobacteraceae

## Sheet: Basic_functionality-computation
Experimental conditions	PGPB trait considered	Microbial family	sign	weight	trait_score	Score_weight_log2_FC
PER_2023_BAC	Solubilizzazione P	Micrococcaceae	1	0.956302	2	2.713
PER_2023_BAC	Solubilizzazione P	Comamonadaceae	1	0.800591	1	2.713
PER_2023_BAC	Siderofori	Micrococcaceae	1	0.956302	2	2.713
PER_2023_BAC	Siderofori	Comamonadaceae	1	0.800591	1	2.713
PER_2023_BAC	ACC deaminasi	Micrococcaceae	1	0.956302	1	1.757
PER_2023_BAC	ACC deaminasi	Comamonadaceae	1	0.800591	1	1.757
PER_2023_BAC	EPS/Biofilm	Micrococcaceae	1	0.956302	2	2.713
PER_2023_BAC	EPS/Biofilm	Comamonadaceae	1	0.800591	1	2.713
PER_2023_BAC	Biocontrollo/ISR	Micrococcaceae	1	0.956302	1	1.757
PER_2023_BAC	Biocontrollo/ISR	Comamonadaceae	1	0.800591	1	1.757
PER_2023_BAC	Degradazione cellulosa	Micrococcaceae	1	0.956302	1	0.956
PER_2023_BAC	Fissazione N2	0	1	0.956302	1	0.956
PER_2023_BAC	Fitormoni (IAA ecc.)	0	1	0.956302	1	0.956
PER_2023_LAC	Fissazione N2	0	0	0	0	0
PER_2023_LAC	Solubilizzazione P	0	0	0	0	0
PER_2023_LAC	Siderofori	0	0	0	0	0
PER_2023_LAC	Fitormoni (IAA ecc.)	0	0	0	0	0
PER_2023_LAC	ACC deaminasi	0	0	0	0	0
PER_2023_LAC	EPS/Biofilm	0	0	0	0	0
PER_2023_LAC	Biocontrollo/ISR	0	0	0	0	0
PER_2023_LAC	Degradazione cellulosa	0	0	0	0	0
PER_2023_PAE	Solubilizzazione P	Streptomycetaceae	-1	0.591902	2	-1.184
PER_2023_PAE	Siderofori	Streptomycetaceae	-1	0.591902	2	-1.184
PER_2023_PAE	ACC deaminasi	Streptomycetaceae	-1	0.591902	1	-0.592
PER_2023_PAE	EPS/Biofilm	Streptomycetaceae	-1	0.591902	2	-1.184
PER_2023_PAE	Degradazione cellulosa	Streptomycetaceae	-1	0.591902	2	-1.184
PER_2023_PAE	Fissazione N2	0	0	0	0	0
PER_2023_PAE	Fitormoni (IAA ecc.)	0	0	0	0	0
PER_2023_PAE	Biocontrollo/ISR	0	0	0	0	0
PER_2024_BAC	Fissazione N2	0	0	0	0	0
PER_2024_BAC	Solubilizzazione P	0	0	0	0	0
PER_2024_BAC	Siderofori	0	0	0	0	0
PER_2024_BAC	Fitormoni (IAA ecc.)	0	0	0	0	0
PER_2024_BAC	ACC deaminasi	0	0	0	0	0
PER_2024_BAC	EPS/Biofilm	0	0	0	0	0
PER_2024_BAC	Biocontrollo/ISR	0	0	0	0	0
PER_2024_BAC	Degradazione cellulosa	0	0	0	0	0
PER_2024_LAC	Fissazione N2	0	0	0	0	0
PER_2024_LAC	Solubilizzazione P	0	0	0	0	0
PER_2024_LAC	Siderofori	0	0	0	0	0
PER_2024_LAC	Fitormoni (IAA ecc.)	0	0	0	0	0
PER_2024_LAC	ACC deaminasi	0	0	0	0	0
PER_2024_LAC	EPS/Biofilm	0	0	0	0	0
PER_2024_LAC	Biocontrollo/ISR	0	0	0	0	0
PER_2024_LAC	Degradazione cellulosa	0	0	0	0	0
PER_2024_PAE	Fissazione N2	0	0	0	0	0
PER_2024_PAE	Solubilizzazione P	0	0	0	0	0
PER_2024_PAE	Siderofori	0	0	0	0	0
PER_2024_PAE	Fitormoni (IAA ecc.)	0	0	0	0	0
PER_2024_PAE	ACC deaminasi	0	0	0	0	0
PER_2024_PAE	EPS/Biofilm	0	0	0	0	0
PER_2024_PAE	Biocontrollo/ISR	0	0	0	0	0
PER_2024_PAE	Degradazione cellulosa	0	0	0	0	0
LST_2023_BAC	Fissazione N2	Bacillaceae	1	0.754365	1	0.754
LST_2023_BAC	Solubilizzazione P	Micrococcaceae	1	1.56492	2	24.291
LST_2023_BAC	Solubilizzazione P	Streptomycetaceae	1	0.807266	2	24.291
LST_2023_BAC	Solubilizzazione P	Bacillaceae	1	0.754365	2	24.291
LST_2023_BAC	Solubilizzazione P	Paenibacillaceae	1	1.5647	2	24.291
LST_2023_BAC	Solubilizzazione P	Enterobacteriaceae	1	4.62937	2	24.291
LST_2023_BAC	Solubilizzazione P	Pseudomonadaceae	1	2.82512	2	24.291
LST_2023_BAC	Siderofori	Micrococcaceae	1	1.56492	2	24.291
LST_2023_BAC	Siderofori	Streptomycetaceae	1	0.807266	2	24.291
LST_2023_BAC	Siderofori	Bacillaceae	1	0.754365	2	24.291
LST_2023_BAC	Siderofori	Paenibacillaceae	1	1.5647	2	24.291
LST_2023_BAC	Siderofori	Enterobacteriaceae	1	4.62937	2	24.291
LST_2023_BAC	Siderofori	Pseudomonadaceae	1	2.82512	2	24.291
LST_2023_BAC	ACC deaminasi	Micrococcaceae	1	1.56492	1	13.95
LST_2023_BAC	ACC deaminasi	Streptomycetaceae	1	0.807266	1	13.95
LST_2023_BAC	ACC deaminasi	Bacillaceae	1	0.754365	1	13.95
LST_2023_BAC	ACC deaminasi	Paenibacillaceae	1	1.5647	1	13.95
LST_2023_BAC	ACC deaminasi	Enterobacteriaceae	1	4.62937	2	13.95
LST_2023_BAC	EPS/Biofilm	Micrococcaceae	1	1.56492	2	41.23
LST_2023_BAC	EPS/Biofilm	Streptomycetaceae	1	0.807266	2	41.23
LST_2023_BAC	EPS/Biofilm	Prevotellaceae	1	8.46914	2	41.23
LST_2023_BAC	EPS/Biofilm	Bacillaceae	1	0.754365	2	41.23
LST_2023_BAC	EPS/Biofilm	Paenibacillaceae	1	1.5647	2	41.23
LST_2023_BAC	EPS/Biofilm	Enterobacteriaceae	1	4.62937	2	41.23
LST_2023_BAC	EPS/Biofilm	Pseudomonadaceae	1	2.82512	2	41.23
LST_2023_BAC	Biocontrollo/ISR	Micrococcaceae	1	1.56492	1	1.565
LST_2023_BAC	Degradazione cellulosa	Micrococcaceae	1	1.56492	1	23.741
LST_2023_BAC	Degradazione cellulosa	Streptomycetaceae	1	0.807266	2	23.741
LST_2023_BAC	Degradazione cellulosa	Prevotellaceae	1	8.46914	1	23.741
LST_2023_BAC	Degradazione cellulosa	Bacillaceae	1	0.754365	2	23.741
LST_2023_BAC	Degradazione cellulosa	Paenibacillaceae	1	1.5647	2	23.741
LST_2023_BAC	Degradazione cellulosa	Enterobacteriaceae	1	4.62937	1	23.741
LST_2023_BAC	Degradazione cellulosa	Pseudomonadaceae	1	2.82512	1	23.741
LST_2023_LAC	Fissazione N2	Bacillaceae	1	2.56316	1	2.563
LST_2023_LAC	Solubilizzazione P	Micrococcaceae	1	2.50506	2	35.389
LST_2023_LAC	Solubilizzazione P	Streptomycetaceae	1	0.547466	2	35.389
LST_2023_LAC	Solubilizzazione P	Bacillaceae	1	2.56316	2	35.389
LST_2023_LAC	Solubilizzazione P	Paenibacillaceae	1	2.07537	2	35.389
LST_2023_LAC	Solubilizzazione P	Enterobacteriaceae	1	6.22145	2	35.389
LST_2023_LAC	Solubilizzazione P	Pseudomonadaceae	1	3.78187	2	35.389
LST_2023_LAC	Siderofori	Micrococcaceae	1	2.50506	2	35.389
LST_2023_LAC	Siderofori	Streptomycetaceae	1	0.547466	2	35.389
LST_2023_LAC	Siderofori	Bacillaceae	1	2.56316	2	35.389
LST_2023_LAC	Siderofori	Paenibacillaceae	1	2.07537	2	35.389
LST_2023_LAC	Siderofori	Enterobacteriaceae	1	6.22145	2	35.389
LST_2023_LAC	Siderofori	Pseudomonadaceae	1	3.78187	2	35.389
LST_2023_LAC	ACC deaminasi	Micrococcaceae	1	2.50506	1	20.134
LST_2023_LAC	ACC deaminasi	Streptomycetaceae	1	0.547466	1	20.134
LST_2023_LAC	ACC deaminasi	Bacillaceae	1	2.56316	1	20.134
LST_2023_LAC	ACC deaminasi	Paenibacillaceae	1	2.07537	1	20.134
LST_2023_LAC	ACC deaminasi	Enterobacteriaceae	1	6.22145	2	20.134
LST_2023_LAC	EPS/Biofilm	Micrococcaceae	1	2.50506	2	35.389
LST_2023_LAC	EPS/Biofilm	Streptomycetaceae	1	0.547466	2	35.389
LST_2023_LAC	EPS/Biofilm	Bacillaceae	1	2.56316	2	35.389
LST_2023_LAC	EPS/Biofilm	Paenibacillaceae	1	2.07537	2	35.389
LST_2023_LAC	EPS/Biofilm	Enterobacteriaceae	1	6.22145	2	35.389
LST_2023_LAC	EPS/Biofilm	Pseudomonadaceae	1	3.78187	2	35.389
LST_2023_LAC	Biocontrollo/ISR	Micrococcaceae	1	2.50506	1	2.505
LST_2023_LAC	Degradazione cellulosa	Micrococcaceae	1	2.50506	1	22.88
LST_2023_LAC	Degradazione cellulosa	Streptomycetaceae	1	0.547466	2	22.88
LST_2023_LAC	Degradazione cellulosa	Bacillaceae	1	2.56316	2	22.88
LST_2023_LAC	Degradazione cellulosa	Paenibacillaceae	1	2.07537	2	22.88
LST_2023_LAC	Degradazione cellulosa	Enterobacteriaceae	1	6.22145	1	22.88
LST_2023_LAC	Degradazione cellulosa	Pseudomonadaceae	1	3.78187	1	22.88
LST_2023_PAE	Fissazione N2	Bacillaceae	1	1.29303	1	1.293
LST_2023_PAE	Solubilizzazione P	Micrococcaceae	1	1.8413	2	17.024
LST_2023_PAE	Solubilizzazione P	Streptomycetaceae	1	0.772651	2	17.024
LST_2023_PAE	Solubilizzazione P	Chitinophagaceae	1	0.671809	1	17.024
LST_2023_PAE	Solubilizzazione P	Bacillaceae	1	1.29303	2	17.024
LST_2023_PAE	Solubilizzazione P	Paenibacillaceae	1	1.9799	2	17.024
LST_2023_PAE	Solubilizzazione P	Pseudomonadaceae	1	2.28928	2	17.024
LST_2023_PAE	Siderofori	Micrococcaceae	1	1.8413	2	17.024
LST_2023_PAE	Siderofori	Streptomycetaceae	1	0.772651	2	17.024
LST_2023_PAE	Siderofori	Chitinophagaceae	1	0.671809	1	17.024
LST_2023_PAE	Siderofori	Bacillaceae	1	1.29303	2	17.024
LST_2023_PAE	Siderofori	Paenibacillaceae	1	1.9799	2	17.024
LST_2023_PAE	Siderofori	Pseudomonadaceae	1	2.28928	2	17.024
LST_2023_PAE	Fitormoni (IAA ecc.)	Chitinophagaceae	1	0.671809	1	0.672
LST_2023_PAE	ACC deaminasi	Micrococcaceae	1	1.8413	1	6.559
LST_2023_PAE	ACC deaminasi	Streptomycetaceae	1	0.772651	1	6.559
LST_2023_PAE	ACC deaminasi	Chitinophagaceae	1	0.671809	1	6.559
LST_2023_PAE	ACC deaminasi	Bacillaceae	1	1.29303	1	6.559
LST_2023_PAE	ACC deaminasi	Paenibacillaceae	1	1.9799	1	6.559
LST_2023_PAE	EPS/Biofilm	Micrococcaceae	1	1.8413	2	17.696
LST_2023_PAE	EPS/Biofilm	Streptomycetaceae	1	0.772651	2	17.696
LST_2023_PAE	EPS/Biofilm	Chitinophagaceae	1	0.671809	2	17.696
LST_2023_PAE	EPS/Biofilm	Bacillaceae	1	1.29303	2	17.696
LST_2023_PAE	EPS/Biofilm	Paenibacillaceae	1	1.9799	2	17.696
LST_2023_PAE	EPS/Biofilm	Pseudomonadaceae	1	2.28928	2	17.696
LST_2023_PAE	Biocontrollo/ISR	Micrococcaceae	1	1.8413	1	1.841
LST_2023_PAE	Degradazione cellulosa	Micrococcaceae	1	1.8413	1	12.894
LST_2023_PAE	Degradazione cellulosa	Streptomycetaceae	1	0.772651	2	12.894
LST_2023_PAE	Degradazione cellulosa	Chitinophagaceae	1	0.671809	1	12.894
LST_2023_PAE	Degradazione cellulosa	Bacillaceae	1	1.29303	2	12.894
LST_2023_PAE	Degradazione cellulosa	Paenibacillaceae	1	1.9799	2	12.894
LST_2023_PAE	Degradazione cellulosa	Pseudomonadaceae	1	2.28928	1	12.894
LST_2024_BAC	Solubilizzazione P	Pseudomonadaceae	1	2.83456	2	5.669
LST_2024_BAC	Siderofori	Pseudomonadaceae	1	2.83456	2	5.669
LST_2024_BAC	EPS/Biofilm	Pseudomonadaceae	1	2.83456	2	5.669
LST_2024_BAC	Degradazione cellulosa	Pseudomonadaceae	1	2.83456	1	2.835
LST_2024_BAC	Fissazione N2	0	0	0	0	0
LST_2024_BAC	Fitormoni (IAA ecc.)	0	0	0	0	0
LST_2024_BAC	ACC deaminasi	0	0	0	0	0
LST_2024_BAC	Biocontrollo/ISR	0	0	0	0	0
LST_2024_LAC	Fissazione N2	0	0	0	0	0
LST_2024_LAC	Solubilizzazione P	0	0	0	0	0
LST_2024_LAC	Siderofori	0	0	0	0	0
LST_2024_LAC	Fitormoni (IAA ecc.)	0	0	0	0	0
LST_2024_LAC	ACC deaminasi	0	0	0	0	0
LST_2024_LAC	EPS/Biofilm	0	0	0	0	0
LST_2024_LAC	Biocontrollo/ISR	0	0	0	0	0
LST_2024_LAC	Degradazione cellulosa	0	0	0	0	0
LST_2024_PAE	Fissazione N2	0	0	0	0	0
LST_2024_PAE	Solubilizzazione P	0	0	0	0	0
LST_2024_PAE	Siderofori	0	0	0	0	0
LST_2024_PAE	Fitormoni (IAA ecc.)	0	0	0	0	0
LST_2024_PAE	ACC deaminasi	0	0	0	0	0
LST_2024_PAE	EPS/Biofilm	0	0	0	0	0
LST_2024_PAE	Biocontrollo/ISR	0	0	0	0	0
LST_2024_PAE	Degradazione cellulosa	0	0	0	0	0
